# Supplementary material for: Biased gene expression in early honeybee larval development
Source: BMC Genomics. 2013 Dec 19;14:903. doi: 10.1186/1471-2164-14-903 (PMC3878232; doi:10.1186/1471-2164-14-903)
Supplement: Additional file 2 — This file contains lists of differentially expressed genes, and associated information, based on microarray analysis. [file 1471-2164-14-903-S2.xlsx]

## Sheet: 4 hrs
Microarray information																Drosophila orthologs					Blast 2 GO Ref seq database							Blast 2 Go Drosophila database
Oligo ID	Fold change	Regulation	P-value	CpG o/e	ArraySetCat_Source	Source name	ArraySetSynon	Array Annotation	Apis Gene Name	Apis Gene Name 2	Apis Gene Symbol	Oligo Assembly	Block	Row	Column	Drosophila CG number	Drosophila CG number 2	Entrez Drosophila identifier	Flybase Drosophila identifier	Drosophila gene symbol	BG2 Ref seq, seq desc.	BG2 Ref seq, Hit ACC	BG2 Ref seq, Hit desc.	BG2 Ref seq, E-Value	BG2 Ref seq, GO biological process	BG2 Ref seq, GO cellular component	BG2 Ref seq, GO molecular function	B2G Drosophila ref seq, Sequence desc.	B2G Drosophila ref seq, Hit ACC	B2G Drosophila ref seq, Hit desc.	B2G Drosophila ref seq, E-Value	B2G Drosophila ref seq, GO biological process	B2G Drosophila ref seq, GO cellular component	B2G Drosophila ref seq, GO molecular function
AM09500	1.20037	Queen	0.0426167	0.834648	OGS	GB16923-PA		GB16923-RA [PREDICTED: Apis mellifera hypothetical LOC413912, transcript variant 1 (LOC413912), mRNA]	GB16923		LOC413912	Group8.27_8002_8071	17	6	19						mgc89333 protein	XP_001599308	gi|156542550|ref|XP_001599308.1|PREDICTED: similar to MGC89333 protein [Nasonia vitripennis]
AM02816	1.20055	Queen	0.0335978	0.689011	OGS	GB10189-PA		GB10189-RA [PREDICTED: Apis mellifera similar to SAPS domain family, member 3 (LOC551486), mRNA], similar to fly gene FBgn0035688/CG10289	GB10189		LOC551486	Group11.13_6216_6285	16	11	11	CG10289		38714	FBgn0035688	CG10289	serine threonine-protein phosphatase 6 regulatory subunit 1-like	XP_001599593	gi|156541986|ref|XP_001599593.1|PREDICTED: hypothetical protein [Nasonia vitripennis]					CG10289 [Drosophila melanogaster]	NP_648033	gi|24659210|ref|NP_648033.2|CG10289 [Drosophila melanogaster]	1.02641e-92
AM06530	1.21705	Worker	0.0222504	0.290646	OGS	GB13932-PA		GB13932-RA [PREDICTED: Apis mellifera similar to F-box/WD repeat protein 9 (F-box and WD-40 domain protein 9), transcript variant 1 (LOC408843), mRNA], similar to fly gene FBgn0041171/ago	GB13932		LOC408843	Group5.22_86975_87044	45	15	7	CG15010		38516	FBgn0041171	ago	f-box wd repeat-containing protein 9	XP_001606491	gi|156546330|ref|XP_001606491.1|PREDICTED: similar to F-box and WD-40 domain protein 9 [Nasonia vitripennis]	6.96e-161				isoform c	NP_523922	gi|17737533|ref|NP_523922.1|archipelago, isoform C [Drosophila melanogaster] >gi|24657400|ref|NP_728964.1| archipelago, isoform A [Drosophila melanogaster] >gi|24657405|ref|NP_728965.1| archipelago, isoform B [Drosophila melanogaster]	1.50893e-12	microtubule-based process; organelle organization; cellular component morphogenesis; cell cycle process; cellular component assembly; intracellular transport; posttranscriptional gene silencing by RNA; ovarian follicle cell development; RNA metabolic process; nervous system development; regulation of signaling pathway; negative regulation of cellular process; cell surface receptor linked signalin…	protein complex; cytoskeletal part; cytoplasmic part; microtubule cytoskeleton;	protein binding;
AM04968	1.22143	Queen	0.0241996	1.35662	OGS	GB12350-PA		GB12350-RA [PREDICTED: Apis mellifera similar to CG7550-PA (LOC724666), mRNA], similar to fly gene FBgn0035839/CG7550	GB12350		LOC724666	GroupUn.3852_887_956	10	10	11	CG7550		38901	FBgn0035839	CG7550	2-aminoethanethiol dioxygenase	XP_001606837	gi|156554873|ref|XP_001606837.1|PREDICTED: similar to conserved hypothetical protein [Nasonia vitripennis]	2.64e-68				CG7550 [Drosophila melanogaster]	NP_648176	gi|24660633|ref|NP_648176.1|CG7550 [Drosophila melanogaster]	5.2998e-35
AM10979	1.22457	Worker	0.0374158	0.320929	OGS	GB18416-PA		GB18416-RA [PREDICTED: Apis mellifera similar to CG7137-PA (LOC724435), mRNA], similar to fly gene FBgn0034422/CG7137	GB18416		LOC724435	Group6.10_96958_97027	41	21	1	CG7137		37204	FBgn0034422	CG7137	cerebral protein 1	XP_001602092	gi|156554950|ref|XP_001602092.1|PREDICTED: similar to ENSANGP00000018459 [Nasonia vitripennis]	5.04e-83				CG7137 [Drosophila melanogaster]	NP_611400	gi|19922590|ref|NP_611400.1|CG7137 [Drosophila melanogaster]	1.10435e-69	phagocytosis, engulfment;
AM12856R	1.2257	Worker	0.0100759		JDE_EST	jdeC40_		XM_001120696.1 [PREDICTED: Apis mellifera similar to H3 histone, family 3B (LOC726692), mRNA], similar to fly gene FBgn0004828/His3.3B				GroupUn.293_8212_8281	7	19	1	CG8989		31848	FBgn0004828	His3.3B
AM05002	1.22739	Worker	0.0242014	1.12103	OGS	GB12384-PA		GB12384-RA [PREDICTED: Apis mellifera similar to CG10467-PA (LOC552086), mRNA], similar to fly gene FBgn0035679/CG10467	GB12384		LOC552086	GroupUn.2300_1427_1496	16	12	11	CG10467		38697	FBgn0035679	CG10467	aldose 1-	XP_001601223	gi|156555901|ref|XP_001601223.1|PREDICTED: similar to aldose-1-epimerase [Nasonia vitripennis]	1.13e-130				CG10467 [Drosophila melanogaster]	NP_648026	gi|24659048|ref|NP_648026.1|CG10467 [Drosophila melanogaster]	1.00142e-109
AM12004	1.22754	Worker	0.00053923	1.17781	OGS	GB19453-PA		GB19453-RA [PREDICTED: Apis mellifera hypothetical protein (LOC408658), mRNA], similar to fly gene FBgn0050172/CG30172	GB19453		CSP2	Group2.42_23800_23860	30	14	3	CG30172		246496	FBgn0050172	CG30172	serine threonine kinase	NP_001091782	gi|148298650|ref|NP_001091782.1|chemosensory protein 16 [Bombyx mori]	1.36e-31				ejaculatory bulb protein iii	NP_726402	gi|24762508|ref|NP_726402.1|CG30172 [Drosophila melanogaster]	6.12661e-15	cellular process; gamete generation; response to other organism; anterior/posterior axis specification, embryo; signaling; anatomical structure morphogenesis;
AM07048	1.2286	Queen	0.00131582	0.567919	OGS	GB14450-PA		GB14450-RA [PREDICTED: Apis mellifera similar to CG6841-PA (LOC551493), mRNA], similar to fly gene FBgn0036828/CG6841	GB14450		LOC551493	Group11.38_238101_238170	33	11	17	CG6841		40064	FBgn0036828	CG6841	pre-mrna splicing factor	XP_001604212	gi|156554377|ref|XP_001604212.1|PREDICTED: similar to pre-mrna splicing factor [Nasonia vitripennis]		regulation of alternative nuclear mRNA splicing, via spliceosome;	U5 snRNP; precatalytic spliceosome; catalytic step 2 spliceosome;	binding;	crooked neck	NP_649073	gi|24666532|ref|NP_649073.1|CG6841 [Drosophila melanogaster]		regulation of alternative nuclear mRNA splicing, via spliceosome; nervous system development;	precatalytic spliceosome; U5 snRNP; catalytic step 2 spliceosome;	binding;
AM01667	1.23013	Queen	0.0424409		UI_EST	BI509097		DB780229 RIKEN full-length enriched honey bee cDNA library, head Apis mellifera cDNA clone BH10090G21 3', mRNA sequence				Group7.17_44859_44928	45	3	17
AM10163	1.23484	Queen	0.00593215	0.232412	OGS	GB17592-PA		GB17592-RA [PREDICTED: Apis mellifera similar to Signal sequence receptor CG5474-PA (LOC551559), mRNA], similar to fly gene FBgn0011016/SsRbeta	GB17592		SsRbeta	Group1.68_26679_26744	4	20	11	CG5474		39768	FBgn0011016	SsRbeta	signal sequence receptor beta subunit	XP_001602398	gi|156550476|ref|XP_001602398.1|PREDICTED: similar to signal sequence receptor beta subunit [Nasonia vitripennis]	2.97e-65				signal sequence receptor beta	NP_524103	gi|24665049|ref|NP_524103.2|signal sequence receptor beta [Drosophila melanogaster]	4.51271e-64	transcription from RNA polymerase II promoter;	DNA-directed RNA polymerase II, core complex;	DNA-directed RNA polymerase activity;
AM12859	1.23652	Queen	0.0337329		JDE_EST	jdeC43_	-	NW_001253391.1 SET: JDE_EST jdeC43_; Apis mellifera linkage group 5 genomic contig, reference assembly (based on Amel_4.0 Group5.33)				Group5.33_108093_108162	42	22	13
AM05125	1.23779	Worker	0.0225866	0.340226	OGS	GB12508-PA		GB12508-RA [PREDICTED: Apis mellifera similar to Ribosomal protein L23A CG7977-PA (LOC409637), mRNA], similar to fly gene FBgn0026372/RpL23A	GB12508		RpL23A	GroupUn.53_7801_7870	40	3	19	CG7977		38208	FBgn0026372	RpL23A	ribosomal protein l23a	XP_001604487	gi|156547850|ref|XP_001604487.1|PREDICTED: similar to ribosomal protein L23Ae [Nasonia vitripennis]	2.32e-62	translation; small GTPase mediated signal transduction;	lipid particle; cytosolic large ribosomal subunit;	GTP binding; structural constituent of ribosome; RNA binding;	ribosomal protein l23a	NP_523886	gi|24655502|ref|NP_523886.1|ribosomal protein L23A [Drosophila melanogaster]	2.62405e-65	translation;	lipid particle; cytosolic large ribosomal subunit;	structural constituent of ribosome; RNA binding; nucleotide binding;
AM00832	1.24858	Worker	0.0137436		UI_EST	BH1B0068H09T3	-	AM2-AE0017-281102-021-A12 AE0017 Apis mellifera cDNA, mRNA sequence				Group7.47_312506_312575	35	14	15
AM02029	1.2529	Worker	0.0292486		UI_EST	BI512449		NW_001253239.1 SET: UI_EST BI512449; Apis mellifera linkage group 1 genomic contig, reference assembly (based on Amel_4.0 Group1.76)				Group1.76_90175_90244	17	10	13	CG13849		42633	FBgn0038964	Nop56	nucleolar protein 56	XP_001603746	gi|156555652|ref|XP_001603746.1|PREDICTED: similar to nucleolar KKE/D repeat protein; DmNOP56 [Nasonia vitripennis]	3.78e-21	small GTPase mediated signal transduction; protein targeting; negative regulation of transcription, DNA-dependent;	cytoplasm;	protein N-terminus binding; protein domain specific binding;	Nop56 [Drosophila melanogaster]	NP_651040	gi|28572126|ref|NP_651040.3|Nop56 [Drosophila melanogaster]	4.2361e-19
AM05953	1.25675	Queen	0.0178121	1.19891	OGS	GB13349-PA		GB13349-RA [PREDICTED: Apis mellifera similar to CG17364-PA, isoform A (LOC409674), mRNA], similar to fly gene FBgn0036391/CG17364	GB13349		LOC409674	Group15.26_34128_34197	41	15	13	CG17364		39543	FBgn0036391	CG17364	isoform a	XP_001607174	gi|156548234|ref|XP_001607174.1|PREDICTED: similar to GA14481-PA [Nasonia vitripennis]	1.13e-77				isoform b	NP_788506	gi|28574911|ref|NP_788506.1|CG17364, isoform B [Drosophila melanogaster]	1.59513e-58
AM05647	1.25679	Worker	0.0288884	1.02718	OGS	GB13037-PA		GB13037-RA [PREDICTED: Apis mellifera similar to Msr-110 CG10596-PB, isoform B (LOC409852), mRNA], similar to fly gene FBgn0015766/Msr-110	GB13037		LOC409852	Group1.4_123594_123663	18	18	23	CG10596		38629	FBgn0015766	Msr-110	en protein binding engrailed nuclear homeoprotein-regulated protein	XP_969869	gi|91092312|ref|XP_969869.1|PREDICTED: similar to AGAP006063-PA [Tribolium castaneum]	1.24e-26				msr- isoform b	NP_647973	gi|21355467|ref|NP_647973.1|Msr-110, isoform B [Drosophila melanogaster]	2.08065e-19
AM06128	1.25716	Queen	0.0215073	0.594224	OGS	GB13526-PA		GB13526-RA [PREDICTED: Apis mellifera similar to CG6914-PA (LOC724264), mRNA], similar to fly gene FBgn0037172/CG6914	GB13526		LOC724264	Group8.2_52438_52507	22	8	9	CG3621	CG6914	40477	FBgn0037172	CG6914	anopheles gambiae pest agap012705-pa	XP_307312	gi|118777045|ref|XP_307312.2|Anopheles gambiae str. PEST AGAP012705-PA [Anopheles gambiae str. PEST] >gi|118777538|ref|XP_308132.2| AGAP003900-PA [Anopheles gambiae str. PEST]	7.95e-16				CG6914 [Drosophila melanogaster]	NP_649399	gi|24668600|ref|NP_649399.1|CG6914 [Drosophila melanogaster]	3.59271e-18
AM00895	1.28281	Worker	0.00809183		UI_EST	BH1B0075L05M3		DB776213 RIKEN full-length enriched honey bee cDNA library, head Apis mellifera cDNA clone BH10075L05 3', mRNA sequence				GroupUn.293_17083_17152	6	22	23
AM07127	1.31078	Worker	0.00997297	0.665165	OGS	GB14529-PA	-	GB14529-RA [PREDICTED: Apis mellifera similar to Tyrosine-protein phosphatase non-receptor type 1 (Protein-tyrosine phosphatase 1B) (PTP-1B) (Protein-protein-tyrosine phosphatase HA2) (PTP-HA2), transcript variant 1 (LOC408900), mRNA], similar to fly gene FBgn0003138/Ptp61F	GB14529		LOC408900	Group7.47_314832_314901	39	2	11	CG9181		38160	FBgn0003138	Ptp61F	tyrosine-protein phosphatase non-receptor type 1	gi|156547385|ref|XP_001603887.1|PREDICTED: similar to ENSANGP00000021034 [Nasonia vitripennis]	XP_001603887	2.21e-175	protein amino acid dephosphorylation; negative regulation of insulin receptor signaling pathway; signal transduction;	insoluble fraction; cytosol; cytoplasmic vesicle; anchored to membrane; endoplasmic reticulum;	insulin receptor binding; zinc ion binding; protein tyrosine phosphatase activity;	protein tyrosine phosphatase isoform b	gi|17136414|ref|NP_476688.1|protein tyrosine phosphatase 61F, isoform B [Drosophila melanogaster]	NP_476688	3.53804e-105	mitotic cell cycle; central nervous system development; regulation of protein stability; open tracheal system development; germ-band extension; phagocytosis, engulfment; negative regulation of peptidyl-tyrosine phosphorylation; motor axon guidance; regulation of protein localization; protein amino acid dephosphorylation; oogenesis; axonal defasciculation;	neuronal cell body; axon; perinuclear region of cytoplasm; nucleus;	protein binding; protein tyrosine phosphatase activity;
AM02167	1.31615	Worker	0.00112622		UI_EST	BI513637		BB160013A20G11.5 Bee Brain Normalized Library, BB16 Apis mellifera cDNA clone BB160013A20G11 5', mRNA sequence				Group3.22_236732_236801	24	18	9
AM01165	1.31927	Worker	0.00220024		UI_EST	BI503979		BB170023A20C04.5 Bee Brain Normalized/Subtracted Library, BB17 Apis mellifera cDNA clone BB170023A20C04 5', mRNA sequence				Group6.19_313718_313787	16	1	9
AM05452	1.32275	Queen	0.00462101	0.600161	OGS	GB12838-PA		GB12838-RA [PREDICTED: Apis mellifera similar to Ras-related protein CG2849-PC, isoform C (LOC413339), mRNA], similar to fly gene FBgn0015286/Rala	GB12838		Rala	Group11.38_167721_167790	3	2	7	CG2849		31332	FBgn0015286	Rala	ras-related protein ral-a-like	XP_001649535	gi|157106899|ref|XP_001649535.1|ral [Aedes aegypti]	9.28e-92	Ras protein signal transduction; regulation of exocytosis; negative regulation of JNK cascade; membrane raft localization; dorsal closure; signal transduction; chemotaxis; actin cytoskeleton reorganization; border follicle cell migration; innate immune response; positive regulation of filopodium assembly; cell cycle; interspecies interaction between organisms; cytokinesis;	cell surface; endocytic vesicle; cleavage furrow; plasma membrane;	GTP binding; Edg-2 lysophosphatidic acid receptor binding; GTPase activity;	isoform a	NP_525063	gi|17933550|ref|NP_525063.1|Ras-related protein, isoform C [Drosophila melanogaster] >gi|24639552|ref|NP_726882.1| Ras-related protein, isoform A [Drosophila melanogaster]	1.85275e-117	mitosis; establishment or maintenance of apical/basal cell polarity; actin filament organization; chromatin organization; synaptic vesicle to endosome fusion; response to light intensity; oocyte microtubule cytoskeleton polarization; primary branching, open tracheal system; antimicrobial humoral response; contractile ring contraction involved in cell cycle cytokinesis; Golgi vesicle fusion to tar…	cell pole; early endosome; secondary lysosome; lipid particle; rough endoplasmic reticulum; spindle envelope; nuclear envelope; centrosome; multivesicular body; terminal button; perinuclear region of cytoplasm; trans-Golgi network transport vesicle; inaD signaling complex; cleavage furrow; subrhabdomeral cisterna; integral to membrane;	GDP binding; GTP binding; glutamine binding; dihydroorotase activity; calmodulin binding; G-protein coupled photoreceptor activity; SUMO binding; GTPase activity; ATP binding; carbamoyl-phosphate synthase (ammonia) activity; aspartate carbamoyltransferase activity; carbamoyl-phosphate synthase (glutamine-hydrolyzing) activity;
AM04510	1.32577	Queen	0.00395013	0.739143	OGS	GB11892-PA		GB11892-RA [PREDICTED: Apis mellifera similar to Glycogen phosphorylase, transcript variant 2 (LOC409267), mRNA], similar to fly gene FBgn0004507/GlyP	GB11892		GlyP	GroupUn.8511_1718_1787	31	1	3	CG7254		33386	FBgn0004507	GlyP	glycogen phosphorylase	XP_001601953	gi|156543493|ref|XP_001601953.1|PREDICTED: similar to LD24485p [Nasonia vitripennis]	0	flight; glycogen catabolic process;	protein complex;	glycogen phosphorylase activity; pyridoxal phosphate binding;	glycogen isoform a	NP_722762	gi|24581010|ref|NP_722762.1|glycogen phosphorylase, isoform A [Drosophila melanogaster] >gi|78706832|ref|NP_001027219.1| glycogen phosphorylase, isoform B [Drosophila melanogaster]	0	flight; glycogen catabolic process;	protein complex;	glycogen phosphorylase activity; pyridoxal phosphate binding;
AM09316	1.32842	Worker	0.0026929	0.904189	OGS	GB16737-PA		GB16737-RA [PREDICTED: Apis mellifera similar to Protein yippee-like 1 (LOC408838), mRNA], similar to fly gene FBgn0030183/CG15309	GB16737		LOC408838	Group5.21_368538_368599	37	20	17	CG15309		31949	FBgn0030183	CG15309	protein yippee-like 1-like	XP_001600940	gi|156553123|ref|XP_001600940.1|PREDICTED: hypothetical protein [Nasonia vitripennis]	5.87e-64				isoform a	NP_572609	gi|18858031|ref|NP_572609.1|CG15309, isoform A [Drosophila melanogaster] >gi|161077708|ref|NP_001096936.1| CG15309, isoform B [Drosophila melanogaster]	2.87618e-77	positive regulation of gene-specific transcription from RNA polymerase II promoter; stress-activated MAPK cascade; regulation of triglyceride biosynthetic process; response to salt stress; mucosal immune response;	nucleus;	sequence-specific DNA binding; transcription activator activity; transcription factor activity; protein homodimerization activity;
AM12886R	1.33548	Worker	0.0480583		JDE_EST	jdeH06_1DEF7		EST122 Apis mellifera female antennae Lambda ZAP II library Apis mellifera cDNA clone pAmfaF141 3' similar to Apis mellifera elongation factor-1alpha F2 gene, mRNA sequence				Group5.30_72153_72222	19	23	15
AM04514	1.34281	Worker	0.0177368	0.314031	OGS	GB11897-PA	GB18503-PA	GB11897-RA [PREDICTED: Apis mellifera similar to mitochondrial carnitine palmitoyltransferase I CG12891-PA, isoform A (LOC551342), partial mRNA], similar to fly gene FBgn0027842/CPTI	GB11897		LOC551342	GroupUn.961_3655_3724	19	10	7	CG12891		36109	FBgn0027842	CPTI	carnitine o-acyltransferase	XP_001605305	gi|156547463|ref|XP_001605305.1|PREDICTED: similar to carnitine o-acyltransferase [Nasonia vitripennis]	9.84e-99			carnitine O-palmitoyltransferase activity;	isoform a	NP_523685	gi|24652463|ref|NP_523685.2|withered, isoform A [Drosophila melanogaster] >gi|24652465|ref|NP_724940.1| withered, isoform B [Drosophila melanogaster]	1.12429e-106		intracellular membrane-bounded organelle; cytoplasmic part;	carnitine O-palmitoyltransferase activity;
AM09002	1.34984	Queen	0.00429698	0.874315	OGS	GB16423-PA		GB16423-RA [PREDICTED: Apis mellifera similar to karyopherin beta 1, transcript variant 1 (LOC410447), mRNA], similar to fly gene FBgn0000986/Fs(2)Ket	GB16423		KPNB1	Group13.10_189585_189654	34	8	3	CG2637		35336	FBgn0000986	Fs(2)Ket	importin subunit beta-1	XP_001599381	gi|156541431|ref|XP_001599381.1|PREDICTED: similar to importin beta-1 [Nasonia vitripennis]					female sterile ketel	NP_477496	gi|17137782|ref|NP_477496.1|female sterile (2) ketel [Drosophila melanogaster]	0	regulation of cell shape; protein import into nucleus, docking; positive regulation of NFAT protein import into nucleus; NLS-bearing substrate import into nucleus; actin filament organization;	nuclear pore; lipid particle;	SUMO binding; protein transmembrane transporter activity;
AM05844	1.36079	Worker	0.0196424	1.23756	OGS	GB13236-PA		GB13236-RA [PREDICTED: Apis mellifera similar to CG5958-PA (LOC552447), mRNA], similar to fly gene FBgn0031913/CG5958	GB13236		LOC552447	Group11.31_1908132_1908201	2	19	13	CG5958		34022	FBgn0031913	CG5958	cellular retinaldehyde-binding protein	XP_001606183	gi|156554809|ref|XP_001606183.1|PREDICTED: similar to CRALBP [Nasonia vitripennis]	1.56e-96				isoform a	NP_609119	gi|24582499|ref|NP_609119.2|CG5958 [Drosophila melanogaster]	5.84976e-89
AM10112	1.36083	Worker	0.0338743	0.942352	OGS	GB17541-PA		GB17541-RA [PREDICTED: Apis mellifera similar to CG5059-PA, isoform A, transcript variant 1 (LOC409667), mRNA], similar to fly gene FBgn0037007/CG5059	GB17541		LOC409667	Group15.29_34299_34368	18	4	5	CG5059		40278	FBgn0037007	CG5059	bcl2 adenovirus e1b 19 kda protein-interacting	XP_001605739	gi|156546677|ref|XP_001605739.1|PREDICTED: similar to conserved hypothetical protein [Nasonia vitripennis]	1.05e-65				isoform a	NP_649239	gi|24667585|ref|NP_649239.1|CG5059, isoform A [Drosophila melanogaster]	1.3766e-53	metamorphosis; olfactory behavior; locomotion; pupariation; steroid biosynthetic process; molting cycle, chitin-based cuticle; open tracheal system development; small molecule metabolic process; cellular metabolic process;	mitochondrion;	oxidoreductase activity;
AM03927	1.36291	Queen	0.0274524	1.49868	OGS	GB11304-PA		GB11304-RA [PREDICTED: Apis mellifera similar to CG16854-PA (LOC724439), mRNA], similar to fly gene FBgn0032338/CG16854	GB11304		LOC724439	Group8.46_12956_13025	5	12	11	CG16854		34539	FBgn0032338	CG16854	hypothetical protein AaeL_AAEL009939 [Aedes aegypti]	XP_001660491	gi|157124627|ref|XP_001660491.1|hypothetical protein AaeL_AAEL009939 [Aedes aegypti]	1.22e-135				isoform a	NP_609484	gi|24583627|ref|NP_609484.1|CG16854 [Drosophila melanogaster]	3.68721e-138
AM04324	1.36659	Worker	0.0196374	0.671165	OGS	GB11704-PA		GB11704-RA [PREDICTED: Apis mellifera similar to CG33936-PB, isoform B, transcript variant 1 (LOC410085), mRNA], similar to fly gene FBgn0053936/CG33936	GB11704		LOC410085	Group8.12_98823_98892	30	13	3	CG33936		41114	FBgn0053936	CG33936	zinc finger protein	XP_001606981	gi|156551912|ref|XP_001606981.1|PREDICTED: similar to ENSANGP00000011823 [Nasonia vitripennis]	5.54e-76			zinc ion binding; DNA binding;	isoform b	NP_001027161	gi|78706716|ref|NP_001027161.1|CG33936, isoform B [Drosophila melanogaster] >gi|78706718|ref|NP_001027162.1| CG33936, isoform A [Drosophila melanogaster]	1.32398e-60			zinc ion binding; DNA binding;
AM03535	1.37998	Queen	0.0283654	0.794312	OGS	GB10910-PA		GB10910-RA [PREDICTED: Apis mellifera hypothetical protein LOC724627 (LOC724627), mRNA], similar to fly gene FBgn0038790/MtnC	GB10910		LOC724627	Group2.34_374104_374149	15	17	1	CG5097		42416	FBgn0038790	MtnC
AM05415	1.38095	Worker	0.0366247	1.14003	OGS	GB12800-PA		GB12800-RA [PREDICTED: Apis mellifera similar to Ceramidase CG1471-PA, isoform A (LOC409628), mRNA], similar to fly gene FBgn0039774/CDase	GB12800		CDase	Group8.18_152087_152156	39	10	15	CG1471		43618	FBgn0039774	CDase	neutral ceramidase	XP_001606211	gi|156545830|ref|XP_001606211.1|PREDICTED: similar to ceramidase [Nasonia vitripennis]					isoform a	NP_651797	gi|24651397|ref|NP_651797.1|ceramidase, isoform A [Drosophila melanogaster] >gi|24651399|ref|NP_733367.1| ceramidase, isoform B [Drosophila melanogaster] >gi|24651401|ref|NP_733368.1| ceramidase, isoform C [Drosophila melanogaster] >gi|24651403|ref|NP_733369.1| ceramidase, isoform D [Drosophila melanogaster] >gi|24651405|ref|NP_733370.1| ceramidase, isoform E [Drosophila melanogaster]	0	hatching behavior; photoreceptor cell maintenance; synaptic vesicle fusion to presynaptic membrane; ceramide catabolic process;	extracellular region; cytoplasm;	ceramidase activity;
AM09292	1.38455	Queen	0.0383411	1.28914	OGS	GB16713-PA		GB16713-RA, similar to fly gene FBgn0036288/CG10660	GB16713		LOC724498	Group10.3_214535_214604	33	3	11	CG10660		39422	FBgn0036288	CG10660	PREDICTED: similar to ENSANGP00000025578 [Nasonia vitripennis]	XP_001604209	gi|156551423|ref|XP_001604209.1|PREDICTED: similar to ENSANGP00000025578 [Nasonia vitripennis]	4.51e-160				CG10660 [Drosophila melanogaster]	NP_648578	gi|24663308|ref|NP_648578.1|CG10660 [Drosophila melanogaster]	2.11506e-27	cGMP transport; compound eye retinal cell programmed cell death; memory; cellular biogenic amine biosynthetic process; regulation of proteolysis; open tracheal system development; response to red light; ommochrome biosynthetic process; regulation of retinal cell programmed cell death; ecdysone-mediated induction of salivary gland cell autophagic cell death; larval midgut cell programmed cell deat…	ATP-binding cassette (ABC) transporter complex; cytoplasmic vesicle; integral to plasma membrane;	serine-type endopeptidase activity; purine ribonucleotide binding; eye pigment precursor transporter activity; transmembrane receptor activity;
AM00633	1.39166	Worker	0.0258047		UI_EST	BH1B0042B08M3		DB766675 RIKEN full-length enriched honey bee cDNA library, head Apis mellifera cDNA clone BH10042B08 3', mRNA sequence				Group14.22_13171_13240	2	12	1
AM01872	1.42018	Worker	0.00835171		UI_EST	BI511063		NW_001253047.1 SET: UI_EST BI511063; Apis mellifera linkage group 12 genomic contig, reference assembly (based on Amel_4.0 Group12.20)				Group12.20_1186877_1186946	13	21	9
AM06265	1.43702	Worker	0.0388143	0.579306	OGS	GB13667-PA		GB13667-RA [PREDICTED: Apis mellifera similar to CG5196-PA (LOC412690), mRNA], similar to fly gene FBgn0038039/CG5196	GB13667		Zdhhc6	Group4.1_10553_10622	1	23	11	CG5196		41522	FBgn0038039	CG5196	cg5196 cg5196-pa	XP_001600495	gi|156551642|ref|XP_001600495.1|PREDICTED: similar to CG5196-PA [Nasonia vitripennis]	8.34e-142				isoform b	NP_650191	gi|24646280|ref|NP_650191.1|CG5196, isoform A [Drosophila melanogaster]	6.28863e-121	neuron projection morphogenesis; establishment of imaginal disc-derived wing hair orientation; peripheral nervous system development; response to axon injury; synapse organization; imaginal disc-derived leg morphogenesis; synaptic vesicle exocytosis; establishment of body hair or bristle planar orientation;	extracellular region; Golgi apparatus; apical cortex; synaptic vesicle; plasma membrane;	protein binding;
AM06839	1.47095	Queen	0.00195016	0.499384	OGS	GB14240-PA		GB14240-RA [PREDICTED: Apis mellifera similar to CG8920-PB, isoform B (LOC726241), mRNA], similar to fly gene FBgn0027529/CG8920	GB14240		LOC726241	GroupUn.109_9615_9675	13	14	23	CG8920		37304	FBgn0027529	CG8920	tudor domain-containing protein 7	XP_001604820	gi|156546224|ref|XP_001604820.1|PREDICTED: similar to conserved hypothetical protein [Nasonia vitripennis]	6.05e-153		cytoplasm;	binding;	isoform b	NP_611475	gi|62484261|ref|NP_611475.3|CG8920, isoform B [Drosophila melanogaster] >gi|62484340|ref|NP_722455.2| CG8920, isoform C [Drosophila melanogaster]	6.89568e-72
AM02754	1.47145	Worker	0.0312675	0.178954	OGS	GB10126-PA		GB10126-RA [PREDICTED: Apis mellifera similar to sphingosine-1-phosphatase (LOC726784), mRNA], similar to fly gene FBgn0051717/CG31717	GB10126		LOC726784	Group4.25_2147_2216	10	7	23	CG31717		318911	FBgn0051717	CG31717	sphingosine-1-phosphate phosphatase 1	XP_001605890	gi|156550121|ref|XP_001605890.1|PREDICTED: similar to sphingosine-1-phosphate phosphohydrolase [Nasonia vitripennis]	8.04e-147	cellular process;	membrane;	catalytic activity;
AM01665	1.4803	Worker	0.0332703		UI_EST	BI509091		BB170006B10E12.5 Bee Brain Normalized/Subtracted Library, BB17 Apis mellifera cDNA clone BB170006B10E12 5', mRNA sequence				Group16.19_654861_654930	48	17	23
AM12858	1.48576	Queen	0.0298996		JDE_EST	jdeC42_	-	NW_001253366.1 SET: JDE_EST jdeC42_; Apis mellifera linkage group 5 genomic contig, reference assembly (based on Amel_4.0 Group5.8)				Group5.8_76833_76902	36	10	15
AM11914	1.49314	Worker	0.0288832	1.3063	OGS	GB19361-PA		GB19361-RA [PREDICTED: Apis mellifera similar to Farnesyl pyrophosphate synthase CG12389-PA (LOC551910), partial mRNA], similar to fly gene FBgn0025373/Fpps	GB19361			GroupUn.712_15827_16000	11	2	13	CG12389		36209	FBgn0025373	Fpps	farnesyl pyrophosphate synthase	XP_001604464	gi|156547931|ref|XP_001604464.1|PREDICTED: similar to farnesyl diphosphate synthase [Nasonia vitripennis]	5.74e-51				farnesyl pyrophosphate synthase	NP_477380	gi|17137582|ref|NP_477380.1|farnesyl pyrophosphate synthase [Drosophila melanogaster]	5.74913e-44	germ cell migration; farnesyl diphosphate biosynthetic process;		geranyltranstransferase activity; dimethylallyltranstransferase activity;
AM10849	1.49761	Queen	0.0313584	1.12366	OGS	GB18284-PA	GB15029-PA	GB18284-RA [PREDICTED: Apis mellifera similar to Mannosidase I CG32684-PA, isoform A (LOC409174), partial mRNA], similar to fly gene FBgn0010338/alpha-Man-I	GB18284		alpha-Man-I	Group4.11_68241_68304	29	3	3	CG42275		31957	FBgn0259170	alpha-Man-I	mannosyl-oligosaccharide alpha- -mannosidase	XP_970226	gi|91091790|ref|XP_970226.1|PREDICTED: similar to alpha 1,2-mannosidase [Tribolium castaneum]					alpha mannosidase isoform k	NP_511105	gi|24640988|ref|NP_511105.2|alpha mannosidase I, isoform K [Drosophila melanogaster]	0	determination of adult lifespan; protein amino acid N-linked glycosylation;	Golgi membrane;	calcium ion binding; mannosyl-oligosaccharide 1,2-alpha-mannosidase activity;
AM05893	1.57468	Queen	0.0265518	0.422956	OGS	GB13286-PA		GB13286-RA [PREDICTED: Apis mellifera similar to CG33456-PA (LOC552185), mRNA], similar to fly gene FBgn0039115/CG10214	GB13286		LOC552185	GroupUn.549_11660_11729	45	3	7	CG10214		42811	FBgn0039115	CG10214	cgi-114 protein	XP_001601112	gi|156542403|ref|XP_001601112.1|PREDICTED: similar to ENSANGP00000031365 [Nasonia vitripennis]	1.76e-167		intracellular membrane-bounded organelle;	nuclease activity;	isoform c	NP_651184	gi|21355135|ref|NP_651184.1|CG10214 [Drosophila melanogaster]	7.91643e-49	0	intracellular membrane-bounded organelle;	nuclease activity;
AM09837	1.59341	Worker	0.042598	0.331767	OGS	GB17262-PA		GB17262-RA [PREDICTED: Apis mellifera similar to CG12259-PA (LOC551692), mRNA], similar to fly gene FBgn0039557/CG12259	GB17262		LOC551692	Group5.17_7220_7289	44	18	19	CG12259		43347	FBgn0039557	CG12259	family with sequence similarity member a	XP_001601246	gi|156542040|ref|XP_001601246.1|PREDICTED: similar to XAP-5, putative [Nasonia vitripennis]	4.59e-128				CG12259 [Drosophila melanogaster]	NP_651595	gi|21357729|ref|NP_651595.1|CG12259 [Drosophila melanogaster]	2.25647e-141		nucleus;
AM04207	1.70428	Queen	0.019347	0.501186	OGS	GB11587-PA		GB11587-RA [PREDICTED: Apis mellifera similar to proteasome (prosome, macropain) 26S subunit, non-ATPase, 2 (LOC409475), mRNA], similar to fly gene FBgn0028695/Rpn1	GB11587		Psmd2	Group11.34_31299_31368	19	5	11	CG7762		40174	FBgn0028695	Rpn1	26s proteasome non-atpase regulatory subunit 2	XP_001604992	gi|156552091|ref|XP_001604992.1|PREDICTED: similar to 26S proteasome regulatory subunit rpn1 [Nasonia vitripennis]	0	negative regulation of ubiquitin-protein ligase activity during mitotic cell cycle; anaphase-promoting complex-dependent proteasomal ubiquitin-dependent protein catabolic process; positive regulation of ubiquitin-protein ligase activity during mitotic cell cycle; regulation of protein catabolic process;	proteasome regulatory particle;	enzyme regulator activity; protein binding;	Rpn1 [Drosophila melanogaster]	NP_649158	gi|21356859|ref|NP_649158.1|Rpn1 [Drosophila melanogaster]	0	mitotic spindle elongation; regulation of protein catabolic process; cell proliferation; proteolysis;	proteasome regulatory particle, base subcomplex;	endopeptidase activity; binding; enzyme regulator activity;
AM05473	1.73239	Worker	0.0183932	1.38375	OGS	GB12859-PA		GB12859-RA [PREDICTED: Apis mellifera similar to Farnesyl pyrophosphate synthase CG12389-PA (LOC412771), partial mRNA], similar to fly gene FBgn0025373/Fpps	GB12859		LOC412771	GroupUn.793_10917_10986	42	4	19	CG12389		36209	FBgn0025373	Fpps	farnesyl pyrophosphate synthase	XP_001604464	gi|156547931|ref|XP_001604464.1|PREDICTED: similar to farnesyl diphosphate synthase [Nasonia vitripennis]	9.05e-97	germ cell migration; farnesyl diphosphate biosynthetic process;		prenyltransferase activity;	farnesyl pyrophosphate synthase	NP_477380	gi|17137582|ref|NP_477380.1|farnesyl pyrophosphate synthase [Drosophila melanogaster]	1.1641e-91	germ cell migration; farnesyl diphosphate biosynthetic process;		prenyltransferase activity;

## Sheet: 6 hrs
Microarray information																Drosophila orthologs					Blast 2 GO Ref seq database							Blast 2 Go Drosophila database
Oligo ID	Fold change	Regulation	P-value	CpG o/e	ArraySetCat_Source	Source name	ArraySetSynon	Array Annotation	Apis Gene Name	Apis Gene Name 2	Apis Gene Symbol	Oligo Assembly	Block	Row	Column	Drosophila CG number	Drosophila CG number 2	Entrez Drosophila identifier	Flybase Drosophila identifier	Drosophila gene symbol	BG2 Ref seq, seq desc.	BG2 Ref seq, Hit ACC	BG2 Ref seq, Hit desc.	BG2 Ref seq, E-Value	BG2 Ref seq, GO biological process	BG2 Ref seq, GO cellular component	BG2 Ref seq, GO molecular function	B2G Drosophila ref seq, Sequence desc.	B2G Drosophila ref seq, Hit ACC	B2G Drosophila ref seq, Hit desc.	B2G Drosophila ref seq, E-Value	B2G Drosophila ref seq, GO biological process	B2G Drosophila ref seq, GO cellular component	B2G Drosophila ref seq, GO molecular function
AM09495	1.14525	Queen	0.00642011	0.578828	OGS	GB16918-PA		GB18377-RA [PREDICTED: Apis mellifera similar to Threonyl-tRNA synthetase CG5353-PA, isoform A, transcript variant 1 (LOC412200), mRNA], similar to fly gene FBgn0027081/Aats-thr	GB18377			Group8.18_63720_63789	18	10	5	CG5353		45784	FBgn0027081	Aats-thr	threonyl-trna synthetase	XP_001603180	gi|156552955|ref|XP_001603180.1|PREDICTED: similar to threonyl-tRNA synthetase [Nasonia vitripennis]					threonyl-trna isoform c		gi|24583842|ref|NP_723726.1|Threonyl-tRNA synthetase, isoform C [Drosophila melanogaster] >gi|28574141|ref|NP_524839.3| Threonyl-tRNA synthetase, isoform B [Drosophila melanogaster]		threonyl-tRNA aminoacylation; lysosome organization;	cytoplasm;	ATP binding;
AM10730	1.2001	Queen	0.0398131	0.514326	OGS	GB18162-PA		GB18162-RA [PREDICTED: Apis mellifera similar to Peroxisomal multifunctional enzyme type 2 (MFE-2) (D-bifunctional protein) (DBP) (17-beta-hydroxysteroid dehydrogenase 4) (17-beta-HSD 4) (LOC409986), mRNA], similar to fly gene FBgn0030731/CG3415	GB18162		LOC409986	Group6.54_22131_22200	28	19	13	CG3415		4379880	FBgn0030731	CG3415	peroxisomal multifunctional enzyme type 2	XP_001606624	gi|156554853|ref|XP_001606624.1|PREDICTED: similar to estradiol 17 beta-dehydrogenase [Nasonia vitripennis]					photoreceptor isoform b	NP_573109	gi|18859837|ref|NP_573109.1|CG3415 [Drosophila melanogaster]	0	circadian rhythm; multicellular organismal process; steroid metabolic process; cellular hormone metabolic process; behavior;	lipid particle;	steroid dehydrogenase activity, acting on the CH-OH group of donors, NAD or NADP as acceptor; binding;
AM08291	1.20013	Queen	0.0302346	1.16751	OGS	GB15708-PA		GB15708-RA [PREDICTED: Apis mellifera similar to yippee-like 5 (LOC724141), mRNA], similar to fly gene FBgn0026749/Yippee	GB15708		LOC724141	Group10.27_1435_1495	46	16	1	CG1989		32295	FBgn0026749	Yippee	protein yippee-like 5-like	XP_002596802	gi|260803850|ref|XP_002596802.1|hypothetical protein BRAFLDRAFT_262914 [Branchiostoma floridae]	6.68e-55				isoform a	NP_572882	gi|18860081|ref|NP_572882.1|yippee, isoform A [Drosophila melanogaster]	9.89329e-62			metal ion binding;
AM06800	1.20131	Worker	0.0159457	0.684952	OGS	GB14201-PA		GB14201-RA [PREDICTED: Apis mellifera similar to Surfeit locus protein 1 (LOC413781), mRNA], similar to fly gene FBgn0029117/Surf1	GB14201		Surf1	GroupUn.790_28639_28708	14	1	17	CG9943		44498	FBgn0029117	Surf1	surfeit locus protein 1	XP_972868	gi|91078320|ref|XP_972868.1|PREDICTED: similar to surfeit locus protein [Tribolium castaneum]	6.23e-62	aerobic respiration; respiratory chain complex IV assembly; oxidation reduction;	mitochondrial respiratory chain;		surfeit 1	NP_524758	gi|17864366|ref|NP_524758.1|surfeit 1 [Drosophila melanogaster]	1.96848e-63	phototaxis; visual behavior; instar larval development;
AM03192	1.2015	Worker	0.00493091	0.998557	OGS	GB10565-PA		GB10565-RA [PREDICTED: Apis mellifera similar to tribbles homolog 2 (LOC409288), mRNA], similar to fly gene FBgn0028978/trbl	GB10565		trbl	Group1.75_365781_365850	42	17	21	CG5408		43999	FBgn0028978	trbl	tribbles homolog 2	XP_001600563	gi|156538164|ref|XP_001600563.1|PREDICTED: similar to TRB2 protein [Nasonia vitripennis]	1.1e-113	protein amino acid phosphorylation;	cytoplasm;	protein kinase activity; nucleotide binding;	isoform a	NP_524672	gi|17864238|ref|NP_524672.1|tribbles [Drosophila melanogaster]	1.45562e-44	cell cycle checkpoint; cell morphogenesis; cellular localization; courtship behavior; ventral furrow formation; pole plasm assembly; DNA damage response, signal transduction; cell projection assembly; regulation of cellular component biogenesis; negative regulation of mitosis; learning or memory; regulation of apoptosis; ovarian follicle cell development; signal transduction; microtubule cytoskel…	neuron projection; synapse part; intracellular organelle; cytoplasmic part; membrane;	protein serine/threonine kinase activity; binding;
AM07128	1.20344	Queen	0.0391355	0.665165	OGS	GB14529-PB///GB14529-PA		GB14529-RA [PREDICTED: Apis mellifera similar to Tyrosine-protein phosphatase non-receptor type 1 (Protein-tyrosine phosphatase 1B) (PTP-1B) (Protein-protein-tyrosine phosphatase HA2) (PTP-HA2), transcript variant 1 (LOC408900), mRNA], similar to fly gene FBgn0003138/Ptp61F	GB14529		LOC408900	Group7.47_314832_314901	39	2	11	CG9181		38160	FBgn0003138	Ptp61F	tyrosine-protein phosphatase non-receptor type 1///tyrosine non-receptor type nt1	XP_001603887	gi|156547385|ref|XP_001603887.1|PREDICTED: similar to ENSANGP00000021034 [Nasonia vitripennis]	2.21e-175	dephosphorylation; ///protein amino acid dephosphorylation; negative regulation of insulin receptor signaling pathway; signal transduction;	0///insoluble fraction; cytosol; cytoplasmic vesicle; anchored to membrane; endoplasmic reticulum;	insulin receptor binding; zinc ion binding; protein tyrosine phosphatase activity; ///protein tyrosine phosphatase activity; protein binding;	protein tyrosine phosphatase isoform b	NP_476688///NP_728600	gi|17136414|ref|NP_476688.1|protein tyrosine phosphatase 61F, isoform B [Drosophila melanogaster]///gi|24655160|ref|NP_728600.1|protein tyrosine phosphatase 61F, isoform C [Drosophila melanogaster]	3.53804e-105	mitotic cell cycle; central nervous system development; regulation of protein stability; open tracheal system development; dendrite morphogenesis; germ-band extension; phagocytosis, engulfment; defasciculation of motor neuron axon; transmembrane receptor protein tyrosine kinase signaling pathway; negative regulation of peptidyl-tyrosine phosphorylation; morphogenesis of an epithelium; motor axon …	neuronal cell body; axon; perinuclear region of cytoplasm; nucleus;	protein binding; protein tyrosine phosphatase activity;
AM11307	1.2039	Worker	0.0472348	1.17858	OGS	GB18746-PA		GB18746-RA [PREDICTED: Apis mellifera similar to CG30390-PA (LOC408702), mRNA], similar to fly gene FBgn0050390/CG30390	GB18746		LOC408702	Group2.30_356503_356572	6	1	9	CG30390		37429	FBgn0050390	CG30390	coiled-coil domain-containing protein 101	XP_001606291	gi|156543778|ref|XP_001606291.1|PREDICTED: similar to conserved hypothetical protein [Nasonia vitripennis]	7.57e-131				Sgf29 [Drosophila melanogaster]	NP_726051	gi|24656885|ref|NP_726051.1|Sgf29 [Drosophila melanogaster]	2.07264e-109	metabolic process;	lipid particle;
AM09387	1.20403	Worker	0.00236666	0.298393	OGS	GB16810-PA		GB16810-RA [PREDICTED: Apis mellifera similar to CG31232-PA, isoform A (LOC412342), mRNA], similar to fly gene FBgn0051232/CG31232	GB16810		LOC412342	Group3.13_5256_5317	9	19	7	CG31232		42215	FBgn0051232	CG31232	anopheles gambiae pest agap012763-pa	XP_001601517	gi|156537049|ref|XP_001601517.1|PREDICTED: similar to cyclin [Nasonia vitripennis]	5.58e-130				isoform b	NP_732338	gi|24647959|ref|NP_732338.1|kokopelli, isoform B [Drosophila melanogaster] >gi|24647961|ref|NP_732339.1| kokopelli, isoform C [Drosophila melanogaster] >gi|24647963|ref|NP_732340.1| kokopelli, isoform D [Drosophila melanogaster] >gi|24647965|ref|NP_732341.1| kokopelli, isoform E [Drosophila melanogaster]	3.09116e-86	male germ-line stem cell division;
AM10576	1.20504	Queen	0.00573442	0.367669	OGS	GB18003-PA		GB18003-RA [PREDICTED: Apis mellifera similar to eukaryotic translation initiation factor 4E (LOC551901), mRNA], similar to fly gene FBgn0015218/eIF-4E	GB18003		eIF-4E	GroupUn.141_22735_22804	16	15	7	CG4035		45525	FBgn0015218	eIF-4E	eukaryotic translation initiation factor 4e	XP_973494	gi|91082269|ref|XP_973494.1|PREDICTED: similar to mRNA cap-binding protein eIF4E [Tribolium castaneum]	4.99e-73				eukaryotic initiation factor isoform c	NP_729480	gi|24661542|ref|NP_729480.1|eukaryotic initiation factor 4E, isoform C [Drosophila melanogaster]	4.93002e-82	mitotic spindle elongation; female meiosis chromosome segregation; translational initiation; RNA metabolic process; salivary gland cell autophagic cell death; mitotic chromosome condensation; positive regulation of cell growth; chromatin organization;	eukaryotic translation initiation factor 4F complex; cytosol; postsynaptic density;	translation initiation factor activity; SUMO binding; RNA cap binding;
AM04011	1.20517	Worker	0.00470604	0.962257	OGS	GB11388-PA		GB11388-RA [PREDICTED: Apis mellifera similar to Actin-related protein 6 (mArp6) (LOC409765), mRNA], similar to fly gene FBgn0011741/Actr13E	GB11388		LOC409765	Group11.41_34519_34588	28	23	15	CG11678		32514	FBgn0011741	Actr13E	actin-related protein 6	XP_001607054	gi|156546536|ref|XP_001607054.1|PREDICTED: similar to ARP6 actin-related protein 6-like protein [Nasonia vitripennis]	5.11e-174		intracellular part;	protein binding;	actin isoform a	NP_511165	gi|17737347|ref|NP_511165.1|Actin-related protein 13E [Drosophila melanogaster]	4.05909e-146	cell development; cellular localization; cellular component morphogenesis; organ development; nervous system development; anatomical structure formation involved in morphogenesis; gamete generation; regulation of cellular process; transport; regulation of biological quality; muscle structure development; actin cytoskeleton organization;	actin filament;	protein binding;
AM02066	1.20624	Worker	0.0429988		UI_EST	BI512771		BB160010A20E06.5 Bee Brain Normalized Library, BB16 Apis mellifera cDNA clone BB160010A20E06 5', mRNA sequence				GroupUn.8863_8065_8134	22	11	21
AM12425	1.20673	Queen	0.0340129	0.620439	OGS	GB19878-PA		GB19878-RA [PREDICTED: Apis mellifera similar to Rpt3 CG16916-PA (LOC410026), mRNA], similar to fly gene FBgn0028686/Rpt3	GB19878		LOC410026	Group5.30_30358_30427	30	16	15	CG16916		32047	FBgn0028686	Rpt3	26s protease regulatory subunit 6b	XP_001599924	gi|156552394|ref|XP_001599924.1|PREDICTED: similar to 26S protease regulatory subunit 6b [Nasonia vitripennis]					isoform a	NP_572686	gi|18860063|ref|NP_572686.1|Rpt3 [Drosophila melanogaster]		oocyte microtubule cytoskeleton polarization; response to DNA damage stimulus; rhabdomere development; regulation of pole plasm oskar mRNA localization; endoplasmic reticulum organization; Golgi organization; protein localization; proteolysis;	fusome; male germ cell nucleus; proteasome regulatory particle, base subcomplex; lipid particle;	endopeptidase activity; ATPase activity; ATP binding;
AM09214	1.20683	Worker	0.0298941	0.616219	OGS	GB16636-PA		GB16636-RA [PREDICTED: Apis mellifera similar to bolA-like 3 isoform 1 (LOC727306), mRNA], similar to fly gene FBgn0061360/CG33672	GB16636		LOC727306	GroupUn.80_15592_15660	47	14	15	CG33672		3771915	FBgn0061360	CG33672	bola-like protein 3	XP_001599467	gi|156542317|ref|XP_001599467.1|PREDICTED: similar to conserved hypothetical protein [Nasonia vitripennis]	3.55e-40				CG33672 [Drosophila melanogaster]	NP_001027413	gi|78707212|ref|NP_001027413.1|CG33672 [Drosophila melanogaster]	2.9742e-11			protein binding; mRNA binding;
AM03742	1.20705	Queen	0.0204465	0.227784	OGS	GB11118-PA		GB11118-RA [PREDICTED: Apis mellifera similar to cell-cycle related and expression-elevated protein in tumor (LOC412928), mRNA], similar to fly gene FBgn0035318/CG9018	GB11118		LOC412928	Group14.11_251804_251873	46	6	13	CG9018		38283	FBgn0035318	CG9018	regulation of nuclear pre-mrna domain-containing protein 1b-like	XP_001599449	gi|156541944|ref|XP_001599449.1|PREDICTED: similar to conserved hypothetical protein [Nasonia vitripennis]	1.48e-123				isoform a	NP_647701	gi|24655915|ref|NP_647701.1|CG9018, isoform A [Drosophila melanogaster]	1.21233e-77
AM06790	1.20725	Worker	0.000414	0.339881	OGS	GB14191-PA		GB14191-RA [PREDICTED: Apis mellifera similar to Proteasome subunit beta type 1 (Proteasome 26 kDa subunit) (LOC411695), mRNA], similar to fly gene FBgn0002284/Pros26	GB14191		Pros26	Group7.46_563440_563509	39	8	3	CG4097		39855	FBgn0002284	Pros26	proteasome beta subunit	XP_001605493	gi|156547425|ref|XP_001605493.1|PREDICTED: similar to proteasome beta subunit [Nasonia vitripennis]	5.84e-95	ubiquitin-dependent protein catabolic process;	cytoplasm; proteasome core complex; nucleus;	threonine-type endopeptidase activity;	proteasome 26kd subunit	NP_524115	gi|17737605|ref|NP_524115.1|proteasome 26kD subunit [Drosophila melanogaster]	9.55884e-100	ubiquitin-dependent protein catabolic process; microtubule cytoskeleton organization;	proteasome core complex;	endopeptidase activity;
AM06587	1.20775	Queen	0.00428881	0.774441	OGS	GB13989-PA		GB13989-RA [PREDICTED: Apis mellifera similar to CG31694-PA (LOC409368), mRNA], similar to fly gene FBgn0051694/CG31694	GB13989		LOC409368	Group8.27_31001_31070	24	17	1	CG31694		33489	FBgn0051694	CG31694	interferon-related developmental regulator 2-like	XP_002423284	gi|242004839|ref|XP_002423284.1|conserved hypothetical protein [Pediculus humanus corporis]	5.53e-111				CG31694 [Drosophila melanogaster]	NP_722858	gi|24581274|ref|NP_722858.1|CG31694 [Drosophila melanogaster]	1.69312e-103
AM11772	1.20795	Worker	0.0459461	1.21396	OGS	GB19218-PA		GB19218-RA [PREDICTED: Apis mellifera similar to Darkener of apricot CG33553-PE, isoform E (LOC411812), partial mRNA], similar to fly gene FBgn0053553/Doa	GB19218		LOC411812	Group12.12_68577_68646	9	16	3	CG42320		43415	FBgn0259220	Doa	darkener of apricot cg33553-pg	XP_001608084	gi|156537834|ref|XP_001608084.1|PREDICTED: similar to GA14079-PA [Nasonia vitripennis]					isoform a	NP_001014682	gi|62473055|ref|NP_001014682.1|darkener of apricot, isoform S [Drosophila melanogaster] >gi|221460175|ref|NP_001138122.1| darkener of apricot, isoform V [Drosophila melanogaster]		locomotion involved in locomotory behavior; regulation of alternative nuclear mRNA splicing, via spliceosome; startle response; response to chemical stimulus; sex differentiation; learning or memory; chitin-based embryonic cuticle biosynthetic process; protein amino acid autophosphorylation; photoreceptor cell maintenance; bristle morphogenesis; salivary gland cell autophagic cell death; blastode…	endoplasmic reticulum; nucleus;	protein serine/threonine/tyrosine kinase activity; protein serine/threonine kinase activity; ATP binding;
AM09393	1.20857	Queen	0.0316173	0.481557	OGS	GB16815-PA		GB16815-RA [PREDICTED: Apis mellifera similar to Ribonuclease H1 (RNase H1) (Ribonuclease H type II) (LOC412100), mRNA], similar to fly gene FBgn0023171/rnh1	GB16815		rnh1	GroupUn.4849_1796_1865	25	16	9	CG8729		35746	FBgn0023171	rnh1	ribonuclease h1	XP_001599895	gi|156541318|ref|XP_001599895.1|PREDICTED: similar to MGC115609 protein [Nasonia vitripennis]	1.66e-59				ribonuclease isoform b	NP_995777	gi|45552509|ref|NP_995777.1|ribonuclease H1, isoform B [Drosophila melanogaster]	1.09477e-41			ribonuclease H activity;
AM12452	1.20871	Worker	0.0442686	0.335937	OGS	GB19905-PA		GB19905-RA [PREDICTED: Apis mellifera similar to CG10263-PA, isoform A (LOC552347), mRNA], similar to fly gene FBgn0032812/CG10263	GB19905		LOC552347	Group12.23_7464_7533	10	2	5	CG10263		35256	FBgn0032812	CG10263	cg10263 cg10263-pa	XP_001600401	gi|156545036|ref|XP_001600401.1|PREDICTED: similar to conserved hypothetical protein [Nasonia vitripennis]	1.8e-36				isoform a	NP_609993	gi|19921556|ref|NP_609993.1|CG10263, isoform A [Drosophila melanogaster]	4.68814e-36			zinc ion binding;
AM03538	1.20914	Worker	0.02844	1.08421	OGS	GB10913-PA		GB10913-RA [PREDICTED: Apis mellifera similar to 40S ribosomal protein S17 (LOC724233), mRNA], similar to fly gene FBgn0005533/RpS17	GB10913		RpS17	Group1.11_304062_304131	9	4	5	CG3922		39088	FBgn0005533	RpS17	ribosomal protein s17	XP_969085	gi|91094139|ref|XP_969085.1|PREDICTED: similar to S17e ribosomal protein [Tribolium castaneum]	3.13e-57	translation;	lipid particle; cytosolic small ribosomal subunit;	structural constituent of ribosome;	ribosomal protein s17	NP_524002	gi|17647889|ref|NP_524002.1|ribosomal protein S17 [Drosophila melanogaster]	4.22692e-71	translation;	lipid particle; cytosolic small ribosomal subunit;	structural constituent of ribosome;
AM12368	1.20918	Queen	0.0495083	1.09263	OGS	GB19821-PA		GB19821-RA [PREDICTED: Apis mellifera similar to MBD-like CG8208-PB, isoform B (LOC408891), mRNA], similar to fly gene FBgn0027950/MBD-like	GB19821		MBD-like	Group6.28_246990_247059	9	18	7	CG8208		41151	FBgn0027950	MBD-like	methyl-cpg binding protein	NP_001164526	gi|283549181|ref|NP_001164526.1|methyl-CpG binding domain protein isoform A [Nasonia vitripennis]	5.65e-110				mbd- isoform b	NP_649907	gi|21355905|ref|NP_649907.1|MBD-like, isoform B [Drosophila melanogaster]	2.33388e-65	multicellular organismal development; negative regulation of transcription, DNA-dependent;	polytene chromosome; NuRD complex;	transcription corepressor activity; methyl-CpG binding;
AM07468	1.20949	Queen	0.0134503	0.807749	OGS	GB14874-PA		GB14874-RA [PREDICTED: Apis mellifera similar to Suppressor of profilin 2 CG8978-PA, isoform A (LOC408901), mRNA], similar to fly gene FBgn0001961/Sop2	GB14874		Sop2	Group7.47_291209_291278	24	14	5	CG8978		34793	FBgn0001961	Sop2	actin-related protein 2 3 complex subunit 1a	XP_001607716	gi|156544538|ref|XP_001607716.1|PREDICTED: similar to ENSANGP00000013885 [Nasonia vitripennis]	2.85e-155	cytoplasmic transport, nurse cell to oocyte; compound eye morphogenesis; female germline ring canal stabilization; actin filament polymerization; axonal fasciculation; actin filament reorganization involved in cell cycle; pseudocleavage during syncytial blastoderm formation; bristle morphogenesis;	Arp2/3 protein complex;	actin binding;	suppressor of profilin isoform a	NP_476596	gi|17136250|ref|NP_476596.1|suppressor of profilin 2, isoform A [Drosophila melanogaster] >gi|24584206|ref|NP_723845.1| suppressor of profilin 2, isoform B [Drosophila melanogaster]	1.90736e-169	cytoplasmic transport, nurse cell to oocyte; compound eye morphogenesis; female germline ring canal stabilization; actin filament polymerization; axonal fasciculation; actin filament reorganization involved in cell cycle; pseudocleavage during syncytial blastoderm formation; bristle morphogenesis;	Arp2/3 protein complex;	actin binding;
AM05708	1.20949	Worker	0.0280285	0.546447	OGS	GB13100-PA		GB13100-RA [PREDICTED: Apis mellifera similar to CG1407-PB, isoform B (LOC550989), partial mRNA], similar to fly gene FBgn0033474/CG1407	GB13100		LOC550989	Group16.14_1145_1214	34	19	1	CG1407		36043	FBgn0033474	CG1407	zinc finger	XP_001602081	gi|156550233|ref|XP_001602081.1|PREDICTED: similar to zinc finger protein, putative [Nasonia vitripennis]	5.27e-75			metal ion binding; oxidoreductase activity;	isoform c	NP_724869	gi|281376927|ref|NP_724869.2|CG1407, isoform C [Drosophila melanogaster]	5.73358e-71	neuron projection morphogenesis; establishment of imaginal disc-derived wing hair orientation; peripheral nervous system development; response to axon injury; synapse organization; imaginal disc-derived leg morphogenesis; synaptic vesicle exocytosis; establishment of body hair or bristle planar orientation;	extracellular region; Golgi apparatus; apical cortex; synaptic vesicle; plasma membrane;	protein binding;
AM08060	1.20993	Worker	0.0141434	0.454934	OGS	GB15474-PA		GB15474-RA [PREDICTED: Apis mellifera similar to N-acetylated-alpha-linked acidic dipeptidase-like protein (NAALADase L) (Ileal dipeptidylpeptidase) (100 kDa ileum brush border membrane protein) (I100) (LOC726107), mRNA]	GB15474		LOC726107	GroupUn.489_3857_3926	25	19	13						low quality protein: transferrin receptor protein 1-like	XP_003209184	gi|326925980|ref|XP_003209184.1|PREDICTED: LOW QUALITY PROTEIN: transferrin receptor protein 1-like [Meleagris gallopavo]	0.000179
AM02104	1.2101	Worker	0.0345688		UI_EST	BI513124		BB170018B10E05.5 Bee Brain Normalized/Subtracted Library, BB17 Apis mellifera cDNA clone BB170018B10E05 5', mRNA sequence				Group3.25_227147_227216	5	3	19
AM07718	1.21064	Worker	0.0365635	0.385632	OGS	GB15128-PA		GB15128-RA [PREDICTED: Apis mellifera similar to Phosphatidate cytidylyltransferase, photoreceptor-specific (CDP-diglyceride synthetase) (CDP-diglyceride pyrophosphorylase) (CDP-diacylglycerol synthase) (CDS) (CTP:phosphatidate cytidylyltransferase) (CDP-DAG synthase) (CDP-DG synthetas... (LOC551231), partial mRNA], similar to fly gene FBgn0010350/CdsA	GB15128		CdsA	GroupUn.2098_289_358	35	16	1	CG7962		43950	FBgn0010350	CdsA	phosphatidate photoreceptor-	XP_001600537	gi|156554208|ref|XP_001600537.1|PREDICTED: similar to ENSANGP00000018867 [Nasonia vitripennis]	2.77e-87	rhodopsin mediated signaling pathway; CDP-diacylglycerol biosynthetic process; terminal branching, open tracheal system; phototransduction; thermotaxis;	nuclear envelope; integral to plasma membrane; smooth endoplasmic reticulum;	phosphatidate cytidylyltransferase activity;	cdp diglyceride synthetase	NP_524661	gi|17864222|ref|NP_524661.1|CDP diglyceride synthetase [Drosophila melanogaster]	5.7894e-97	rhodopsin mediated signaling pathway; CDP-diacylglycerol biosynthetic process; terminal branching, open tracheal system; phototransduction; thermotaxis;	nuclear envelope; integral to plasma membrane; smooth endoplasmic reticulum;	phosphatidate cytidylyltransferase activity;
AM04647	1.21078	Queen	0.00546774	0.423837	OGS	GB12030-PA		GB12030-RA [PREDICTED: Apis mellifera similar to CCR4-NOT transcription complex subunit 2 (CCR4-associated factor 2) (LOC552826), mRNA], similar to fly gene FBgn0017550/Rga	GB12030		Rga	GroupUn.7901_5217_5286	34	14	1	CG2161		40683	FBgn0017550	Rga	ccr4-not transcription complex subunit 2	XP_001604727	gi|156547944|ref|XP_001604727.1|PREDICTED: similar to conserved hypothetical protein [Nasonia vitripennis]		regulation of transcription, DNA-dependent;	intracellular part;	protein binding; RNA polymerase II transcription mediator activity;	isoform b	NP_524239	gi|24644318|ref|NP_524239.2|regena, isoform B [Drosophila melanogaster]	5.60629e-90		nucleus;	transcription regulator activity;
AM08909	1.21087	Worker	0.0196703	0.537839	OGS	GB16329-PA		GB16329-RA [PREDICTED: Apis mellifera similar to G5 CG10763-PA (LOC409113), mRNA], similar to fly gene FBgn0030011/Gbeta5	GB16329		Gbeta5	GroupUn.4897_4988_5057	22	1	5	CG10763		47220	FBgn0030011	Gbeta5	guanine nucleotide-binding protein beta 5 (g protein beta5)	XP_001606387	gi|156549788|ref|XP_001606387.1|PREDICTED: similar to guanine nucleotide-binding protein beta 5 (g protein beta5) [Nasonia vitripennis]					isoform a	NP_572452	gi|24640523|ref|NP_572452.1|Gbeta5 [Drosophila melanogaster]		G-protein coupled receptor protein signaling pathway; reproductive developmental process; actin filament organization; cellular macromolecule catabolic process; cell development; regulation of mitotic cell cycle; microtubule-based process; RNA interference; intracellular transport; asymmetric neuroblast division; apical protein localization; M phase of mitotic cell cycle; organ development; produ…	spliceosomal complex; cytoskeletal part; heterotrimeric G-protein complex; cytoplasmic part; microtubule cytoskeleton;	RNA binding; GTPase activity; enzyme binding;
AM07302	1.21103	Worker	0.00701575	0.935043	OGS	GB14705-PA		GB14705-RA [PREDICTED: Apis mellifera similar to Adenylosuccinate synthetase (IMP--aspartate ligase) (AdSS) (AMPSase) (LOC409299), mRNA], similar to fly gene FBgn0027493/CG17273	GB14705		LOC409299	Group14.17_471783_471852	48	2	11	CG17273		42466	FBgn0027493	CG17273	adenylosuccinate synthetase	XP_001601167	gi|156551281|ref|XP_001601167.1|PREDICTED: similar to ENSANGP00000000753 [Nasonia vitripennis]		purine nucleotide biosynthetic process;	cytoplasm;	adenylosuccinate synthase activity; GTP binding; magnesium ion binding;	CG17273 [Drosophila melanogaster]	NP_650918	gi|21356033|ref|NP_650918.1|CG17273 [Drosophila melanogaster]		purine nucleotide biosynthetic process;	cytoplasm;	adenylosuccinate synthase activity; GTP binding; magnesium ion binding;
AM08218	1.21307	Queen	0.00372472	1.23923	OGS	GB15634-PA		GB15634-RA [PREDICTED: Apis mellifera similar to Probable cytochrome P450 305a1 (CYPCCCVA1) (LOC551179), mRNA], similar to fly gene FBgn0036910/Cyp305a1	GB15634		CYP15A1	Group7.46_510092_510161	33	7	1	CG8733		40161	FBgn0036910	Cyp305a1	cytochrome p450	XP_001605585	gi|156555410|ref|XP_001605585.1|PREDICTED: similar to cytochrome P450 CYP15A1 [Nasonia vitripennis]	1.33e-175				cytochrome p450- isoform a	NP_649151	gi|21357237|ref|NP_649151.1|Cyp305a1 [Drosophila melanogaster]	1.86048e-102	cellular metabolic process; response to stimulus; organ development; primary metabolic process; biological regulation;	intracellular membrane-bounded organelle;	monooxygenase activity; binding;
AM09645	1.21371	Queen	0.00319705	1.2654	OGS	GB17069-PA		GB17069-RA [PREDICTED: Apis mellifera similar to delta isoform of regulatory subunit B56, protein phosphatase 2A (LOC408949), mRNA], similar to fly gene FBgn0042693/PP2A-B'	GB17069		LOC408949	Group7.12_45784_45853	40	20	5	CG7913		42169	FBgn0042693	PP2A-B'	serine threonine-protein phosphatase 2a 56 kda regulatory subunit delta isoform	XP_001600569	gi|156543417|ref|XP_001600569.1|PREDICTED: hypothetical protein [Nasonia vitripennis]					pp2a-b isoform j	NP_001138071	gi|221379826|ref|NP_001138071.1|PP2A-B', isoform J [Drosophila melanogaster]		protein amino acid dephosphorylation; neuromuscular synaptic transmission; neuromuscular junction development; spindle assembly; chromosome segregation; anti-apoptosis; signal transduction;	protein phosphatase type 2A complex;	protein phosphatase type 2A regulator activity; protein serine/threonine phosphatase activity;
AM08809	1.21408	Worker	0.0372266	0.426898	OGS	GB16229-PA		GB16229-RA [PREDICTED: Apis mellifera similar to Carbonyl reductase [NADPH] 1 (NADPH-dependent carbonyl reductase 1) (LOC551072), mRNA], similar to fly gene FBgn0034500/CG11200	GB16229		LOC551072	Group10.31_671718_671787	10	17	17	CG11200		37301	FBgn0034500	CG11200	carbonyl reductase	XP_003247921	gi|328723697|ref|XP_003247921.1|PREDICTED: carbonyl reductase [NADPH] 1-like [Acyrthosiphon pisum]	3.99e-78				isoform b	NP_611471	gi|19922628|ref|NP_611471.1|CG11200, isoform B [Drosophila melanogaster] >gi|24656154|ref|NP_725952.1| CG11200, isoform A [Drosophila melanogaster]	9.20135e-18
AM12889	1.21568	Queen	0.0197386		JDE_EST	jdeI13_3DEF2		AM12889R Unknown [Arrayset: JDE_EST jdeI13_3DEF2, jdeI13_3DEF2 Group8.14_126021_126090]			LOC726911	Group8.14_126021_126090	45	16	1
AM09044	1.21589	Worker	0.0483614	0.452639	OGS	GB16465-PA		GB16465-RA [PREDICTED: Apis mellifera similar to CG8888-PA (LOC409087), mRNA], similar to fly gene FBgn0033679/CG8888	GB16465		LOC409087	GroupUn.4360_13991_14060	29	2	3	CG8888		36293	FBgn0033679	CG8888	hydroxybutyrate dehydrogenase	XP_967401	gi|91077452|ref|XP_967401.1|PREDICTED: similar to GA21392-PA [Tribolium castaneum]	5.8e-108				isoform a	NP_610724	gi|19922066|ref|NP_610724.1|CG8888 [Drosophila melanogaster]	4.54003e-116	oxidation reduction; malate metabolic process; tricarboxylic acid cycle; glycolysis;	mitochondrial matrix; lipid particle;	L-malate dehydrogenase activity; binding;
AM04960	1.21601	Queen	0.0483271	0.751918	OGS	GB12341-PA		GB12341-RA [PREDICTED: Apis mellifera similar to Bx42 CG8264-PA (LOC551225), mRNA], similar to fly gene FBgn0004856/Bx42	GB12341		Bx42	Group7.8_110273_110342	30	19	13	CG8264		31840	FBgn0004856	Bx42	snw domain containing 1	NP_001135956	gi|215599741|ref|NP_001135956.1|SNW domain containing 1 [Nasonia vitripennis]		nuclear mRNA splicing, via spliceosome;	spliceosomal complex;	protein binding;	Bx42 [Drosophila melanogaster]	NP_511093	gi|24640727|ref|NP_511093.2|Bx42 [Drosophila melanogaster]
AM10471	1.21602	Queen	0.0315	0.353032	OGS	GB17900-PA		GB17900-RA [PREDICTED: Apis mellifera similar to fucosidase, alpha-L- 2, plasma (LOC412394), mRNA], similar to fly gene FBgn0036169/CG6128	GB17900		Fuca	GroupUn.604_2818_2887	48	14	1	CG6128		3772574	FBgn0036169	CG6128	plasma alpha-l-fucosidase	XP_001604815	gi|156555352|ref|XP_001604815.1|PREDICTED: similar to alpha-l-fucosidase [Nasonia vitripennis]					alpha-L-fucosidase [Drosophila melanogaster]	NP_648472	gi|24662717|ref|NP_648472.1|alpha-L-fucosidase [Drosophila melanogaster]	1.02159e-180	fucose metabolic process; O-glycoside catabolic process;
AM07341	1.21646	Queen	0.0165525	0.434414	OGS	GB14744-PA		GB14744-RA [PREDICTED: Apis mellifera similar to Vacuolar protein sorting 26 homolog (VPS26 protein homolog) (LOC413239), mRNA], similar to fly gene FBgn0014411/CG14804	GB14744		Vps26	Group1.41_52399_52468	36	4	15	CG14804		31144	FBgn0014411	CG14804	vacuolar protein sorting-associated protein 26b-like	XP_972999	gi|91084541|ref|XP_972999.1|PREDICTED: similar to vacuolar protein sorting 26, vps26 [Tribolium castaneum]	1.32e-147	protein transport; vacuolar transport;	retromer complex; cytosol;	protein binding;	vacuolar protein sorting 26	NP_569952	gi|24639192|ref|NP_569952.2|vacuolar protein sorting 26 [Drosophila melanogaster]	3.30164e-172
AM11048	1.21651	Worker	0.0490084	0.59064	OGS	GB18486-PA		GB18486-RA [PREDICTED: Apis mellifera similar to G protein-coupled receptor 89 (LOC551156), mRNA], similar to fly gene FBgn0033995/CG8090	GB18486		LOC551156	Group1.54_9199_9268	24	24	7	CG8090		36682	FBgn0033995	CG8090	golgi ph regulator	XP_001601598	gi|156552916|ref|XP_001601598.1|PREDICTED: similar to conserved hypothetical protein, partial [Nasonia vitripennis]					isoform a	NP_611016	gi|221330277|ref|NP_611016.2|CG8090, isoform A [Drosophila melanogaster]		central nervous system development; sperm individualization; zymogen activation; determination of adult lifespan; head involution; salivary gland cell autophagic cell death; protein autoprocessing; regulation of retinal cell programmed cell death; induction of programmed cell death by hormones; compound eye development; activation of caspase activity; hemocyte development;	mitochondrion;	cysteine-type endopeptidase activity; protein homodimerization activity;
AM03826	1.21678	Queen	0.0254127	0.542402	OGS	GB11203-PA		GB11203-RA [PREDICTED: Apis mellifera similar to Ard1 CG11989-PA, isoform A (LOC726609), mRNA], similar to fly gene FBgn0036064/Ard1	GB11203		Ard1	Group1.1_1002818_1002887	14	22	1	CG11989		39175	FBgn0036064	Ard1	n-alpha-acetyltransferase catalytic subunit	XP_001599145	gi|156540083|ref|XP_001599145.1|PREDICTED: similar to Ard1-prov protein [Nasonia vitripennis]	6.35e-79	N-terminal protein amino acid acetylation;	cytoplasm; nucleus;	protein binding; peptide alpha-N-acetyltransferase activity; ribosome binding;	isoform a	NP_648378	gi|24662081|ref|NP_648378.1|arrest defective 1, isoform A [Drosophila melanogaster] >gi|24662085|ref|NP_729581.1| arrest defective 1, isoform B [Drosophila melanogaster] >gi|24662089|ref|NP_729582.1| arrest defective 1, isoform C [Drosophila melanogaster] >gi|24662093|ref|NP_729583.1| arrest defective 1, isoform D [Drosophila melanogaster] >gi|24662097|ref|NP_729584.1| arrest defective 1, isoform…	4.57567e-84	metabolic process; oogenesis;		peptide alpha-N-acetyltransferase activity;
AM02830	1.21748	Worker	0.0211027	0.420039	OGS	GB10203-PA		GB10203-RA [PREDICTED: Apis mellifera similar to protein phosphatase 2A, regulatory subunit B isoform b (LOC409443), partial mRNA], similar to fly gene FBgn0016698/Ptpa	GB10203		Ptpa	GroupUn.6976_733_802	10	5	9	CG3289		33555	FBgn0016698	Ptpa	serine threonine-protein phosphatase 2a activator	XP_001606279	gi|156544165|ref|XP_001606279.1|PREDICTED: similar to MGC115427 protein [Nasonia vitripennis]	2.52e-30	negative regulation of phosphoprotein phosphatase activity; positive regulation of phosphoprotein phosphatase activity; positive regulation of protein amino acid dephosphorylation; negative regulation of protein amino acid dephosphorylation;	soluble fraction; calcium channel complex; protein phosphatase type 2A complex;	protein phosphatase type 2A regulator activity; protein phosphatase 2A binding; protein tyrosine phosphatase activator activity; receptor binding; ATP binding; ATPase activity; protein heterodimerization activity; protein homodimerization activity;	phosphotyrosyl phosphatase activator	NP_523466	gi|24581421|ref|NP_523466.2|phosphotyrosyl phosphatase activator [Drosophila melanogaster]	1.58454e-13
AM05945	1.21813	Queen	0.038428	0.554743	OGS	GB13341-PA		GB13341-RA [PREDICTED: Apis mellifera similar to thoc6 CG5632-PA (LOC725830), mRNA], similar to fly gene FBgn0036263/thoc6	GB13341		thoc6	Group3.17_389478_389547	22	2	9	CG5632		39394	FBgn0036263	thoc6	wd40-repeat protein	XP_001601192	gi|156550839|ref|XP_001601192.1|PREDICTED: similar to WD40-repeat protein [Nasonia vitripennis]	1.06e-142				isoform c	NP_648557	gi|21358289|ref|NP_648557.1|thoc6 [Drosophila melanogaster]	5.84986e-73	RNA interference; multicellular organismal development; RNA processing; cell cycle process; cellular component organization; gene silencing by miRNA; regulation of cellular process; mRNA metabolic process;	macromolecular complex; cytoplasm;	protein binding;
AM03964	1.2185	Queen	0.0137254	1.04238	OGS	GB11343-PA		GB11343-RA [PREDICTED: Apis mellifera similar to CG31211-PA, isoform A (LOC726190), mRNA], similar to fly gene FBgn0051211/CG31211	GB11343		LOC726190	Group8.20_859459_859528	13	8	1	CG31211		41443	FBgn0051211	CG31211	splicing arginine serine-rich 18	XP_001608185	gi|156537976|ref|XP_001608185.1|PREDICTED: similar to rCG54873 [Nasonia vitripennis]	5.53e-99				isoform c	NP_788642	gi|28571662|ref|NP_788642.1|CG31211, isoform C [Drosophila melanogaster]	5.13836e-11
AM03289	1.21863	Worker	0.0176279	0.839601	OGS	GB10662-PA		GB10662-RA	GB10662			Group12.20_1016599_1016668	42	8	5
AM05142	1.21869	Worker	0.0184663	0.834326	OGS	GB12526-PA		GB12526-RA [PREDICTED: Apis mellifera similar to lethal (2) k05713 CG8256-PC, isoform C (LOC551904), mRNA], similar to fly gene FBgn0022160/l(2)k05713	GB12526		LOC551904	GroupUn.8421_4945_5014	39	10	13	CG8256		47611	FBgn0022160	l(2)k05713	ga20935-pa isoform 2	XP_001599125	gi|156540304|ref|XP_001599125.1|PREDICTED: similar to GA20935-PA [Nasonia vitripennis]		flight behavior; glycerophosphate shuttle; glycerol-3-phosphate metabolic process;	glycerol-3-phosphate dehydrogenase complex; mitochondrial inner membrane; lipid particle;	glycerol-3-phosphate dehydrogenase activity; calcium ion binding;	isoform a	NP_611063	gi|20130025|ref|NP_611063.1|glycerophosphate oxidase-1, isoform C [Drosophila melanogaster] >gi|24653942|ref|NP_725495.1| glycerophosphate oxidase-1, isoform A [Drosophila melanogaster] >gi|24653944|ref|NP_725496.1| glycerophosphate oxidase-1, isoform B [Drosophila melanogaster] >gi|161077125|ref|NP_001097332.1| glycerophosphate oxidase-1, isoform D [Drosophila melanogaster]		flight behavior; glycerophosphate shuttle; glycerol-3-phosphate metabolic process;	glycerol-3-phosphate dehydrogenase complex; mitochondrial inner membrane; lipid particle;	glycerol-3-phosphate dehydrogenase activity; calcium ion binding;
AM10015	1.21907	Worker	0.01562	0.768135	OGS	GB17443-PA		GB17443-RA [PREDICTED: Apis mellifera similar to Adenine phosphoribosyltransferase CG18315-PA, isoform A (LOC413601), mRNA], similar to fly gene FBgn0000109/Aprt	GB17443		Aprt	Group14.18_74272_74341	36	16	23	CG18315		48224	FBgn0000109	Aprt	adenine phosphoribosyltransferase	XP_001604748	gi|156545545|ref|XP_001604748.1|PREDICTED: similar to adenine phosphoribosyltransferase [Nasonia vitripennis]	3.86e-63				adenine phosphoribosyltransferase	NP_476637	gi|17136334|ref|NP_476637.1|adenine phosphoribosyltransferase [Drosophila melanogaster]	6.76147e-56	purine ribonucleoside salvage;	cytoplasm;	adenine phosphoribosyltransferase activity;
AM05828	1.21908	Queen	0.00131642	0.631786	OGS	GB13220-PA		GB13220-RA [PREDICTED: Apis mellifera similar to CG6838-PA, isoform A (LOC409617), mRNA], similar to fly gene FBgn0037182/CG6838	GB13220		LOC409617	GroupUn.537_2178_2247	38	14	13	CG6838		40487	FBgn0037182	CG6838	adp-ribosylation factor gtpase-activating protein 3-like isoform 1	XP_001602990	gi|156551992|ref|XP_001602990.1|PREDICTED: similar to Arfgap3-prov protein [Nasonia vitripennis]	4.04e-162		cytoplasm;		isoform b	NP_649409	gi|24668642|ref|NP_649409.1|CG6838, isoform A [Drosophila melanogaster] >gi|24668646|ref|NP_730735.1| CG6838, isoform B [Drosophila melanogaster] >gi|161085766|ref|NP_001097663.1| CG6838, isoform C [Drosophila melanogaster]	1.7465e-112
AM03197	1.21935	Worker	0.0425799	0.439832	OGS	GB10570-PA		GB10570-RA [PREDICTED: Apis mellifera similar to CG13390-PA (LOC411922), mRNA], similar to fly gene FBgn0032031/CG13390	GB10570		LOC411922	Group9.16_2265_2334	39	21	3	CG13390		34154	FBgn0032031	CG13390	gtp-binding protein 5	XP_001658295	gi|157115815|ref|XP_001658295.1|Putative GTP-binding protein 5 [Aedes aegypti]	5.69e-112		intracellular;	GTP binding;	upstream of 128	NP_609218	gi|20129375|ref|NP_609218.1|CG13390 [Drosophila melanogaster]	2.57546e-120
AM11343	1.22128	Worker	0.00320883	1.1613	OGS	GB18783-PA		GB18783-RA [PREDICTED: Apis mellifera hypothetical LOC552006 (LOC552006), mRNA], similar to fly gene FBgn0030940/CG15040	GB18783		LOC552006	Group15.17_123762_123831	37	1	7	CG15040		32848	FBgn0030940	CG15040	PREDICTED: hypothetical protein [Nasonia vitripennis]	XP_001605948	gi|156546286|ref|XP_001605948.1|PREDICTED: hypothetical protein [Nasonia vitripennis]	9.08e-48
AM05668	1.22156	Queen	0.0270377	1.33426	OGS	GB13059-PA		GB13059-RA [PREDICTED: Apis mellifera similar to CG14688-PA (LOC410288), mRNA], similar to fly gene FBgn0037819/CG14688	GB13059		LOC410288	Group11.1_211185_211254	20	8	19	CG14688		41275	FBgn0037819	CG14688	phytanoyl- dioxygenase domain containing	XP_001604552	gi|156554593|ref|XP_001604552.1|PREDICTED: similar to conserved hypothetical protein [Nasonia vitripennis]	3.32e-120				CG14688 [Drosophila melanogaster]	NP_001097740	gi|161078170|ref|NP_001097740.1|CG14688 [Drosophila melanogaster]	5.67753e-108
AM04044	1.22162	Queen	0.0405884	0.904877	OGS	GB11423-PA		GB11423-RA [PREDICTED: Apis mellifera similar to casein kinase II, alpha 1 polypeptide, transcript variant 1 (LOC409767), mRNA], similar to fly gene FBgn0000258/CkIIalpha	GB11423		CkIIalpha	Group11.41_27046_27115	36	14	15	CG17520		48448	FBgn0000258	CkIIalpha	casein kinase ii subunit alpha	NP_001153430	gi|229577115|ref|NP_001153430.1|casein kinase II alpha subunit [Nasonia vitripennis] >gi|229577119|ref|NP_001153431.1| casein kinase II alpha subunit [Nasonia vitripennis]	2.36e-180	Wnt receptor signaling pathway; auxin biosynthetic process; regulation of cell growth; regulation of cell proliferation; signal transduction; protein amino acid autophosphorylation;	protein kinase CK2 complex; NuRD complex; Sin3 complex; plasma membrane;	protein N-terminus binding; beta-catenin binding; RNA polymerase II carboxy-terminal domain kinase activity; protein phosphatase regulator activity; ATP binding;	isoform c	NP_524918	gi|17864602|ref|NP_524918.1|casein kinase II alpha subunit, isoform B [Drosophila melanogaster] >gi|24668859|ref|NP_730774.1| casein kinase II alpha subunit, isoform A [Drosophila melanogaster] >gi|24668866|ref|NP_730775.1| casein kinase II alpha subunit, isoform C [Drosophila melanogaster]		transforming growth factor beta receptor signaling pathway; cell cycle phase; reproductive developmental process; tissue development; Wnt receptor signaling pathway; regulation of innate immune response; compound eye development; synaptic transmission; transmembrane receptor protein tyrosine kinase signaling pathway; bristle development; negative regulation of antimicrobial humoral response; nega…	protein kinase CK2 complex; cytosol; nucleus;	SUMO binding; ATP binding; SAP kinase activity;
AM07003	1.22214	Queen	0.0350477	0.354043	OGS	GB14405-PA		GB14405-RA [PREDICTED: Apis mellifera similar to dehydrodolichyl diphosphate synthase (LOC551358), mRNA], similar to fly gene FBgn0029980/CG10778	GB14405		LOC551358	Group1.66_360891_360960	13	2	23	CG10778		38452	FBgn0029980	CG10778	dehydrodolichyl diphosphate synthase	XP_001606412	gi|156544802|ref|XP_001606412.1|PREDICTED: similar to dehydrodolichyl diphosphate synthase (dedol-pp synthase) [Nasonia vitripennis]	8.83e-103			di-trans,poly-cis-decaprenylcistransferase activity;	CG10778 [Drosophila melanogaster]	NP_572425	gi|18857969|ref|NP_572425.1|CG10778 [Drosophila melanogaster]	6.57214e-99	phagocytosis, engulfment;
AM08374	1.22246	Queen	0.00888077	1.06697	OGS	GB15792-PA		GB15792-RA [PREDICTED: Apis mellifera similar to B52 CG10851-PB, isoform B (LOC408309), mRNA], similar to fly gene FBgn0004587/B52	GB15792		B52	Group11.32_252945_253014	34	22	17	CG10851		41670	FBgn0004587	B52	cg10851- isoform 2	XP_001603815	gi|156538034|ref|XP_001603815.1|PREDICTED: similar to CG10851-PB, isoform 2 [Nasonia vitripennis]	8.04e-82	regulation of alternative nuclear mRNA splicing, via spliceosome; compound eye morphogenesis; mRNA splice site selection;	precatalytic spliceosome; catalytic step 2 spliceosome; omega speckle;	mRNA binding; protein binding;	isoform b	NP_788668	gi|28571691|ref|NP_788668.1|B52, isoform B [Drosophila melanogaster]	2.52065e-87	regulation of alternative nuclear mRNA splicing, via spliceosome; compound eye morphogenesis; mRNA splice site selection;	precatalytic spliceosome; catalytic step 2 spliceosome; omega speckle;	mRNA binding; protein binding;
AM07773	1.22283	Worker	0.0455881	0.715751	OGS	GB15184-PA		GB15184-RA [PREDICTED: Apis mellifera similar to ADP-ribosylation factor-like 6 interacting protein 5 (LOC410130), mRNA], similar to fly gene FBgn0032704/CG10373	GB15184		LOC410130	Group2.43_240012_240081	26	10	19	CG10373		35128	FBgn0032704	CG10373	pra1 protein	XP_001600741	gi|156550327|ref|XP_001600741.1|PREDICTED: similar to pra1 protein [Nasonia vitripennis]	7.11e-50		cytoplasm; membrane;		CG10373 [Drosophila melanogaster]	NP_609901	gi|320545203|ref|NP_609901.4|CG10373 [Drosophila melanogaster]	5.72874e-39
AM10921	1.22312	Queen	0.0268005	0.79997	OGS	GB18357-PA		GB18357-RA [PREDICTED: Apis mellifera Ca2+/calmodulin-dependent protein kinase II, transcript variant 1 (CamkII), mRNA], similar to fly gene FBgn0039580/Gfat2	GB18357		Gfat2	Group4.9_536702_536771	10	16	13	CG1345		43373	FBgn0039580	Gfat2	glucosamine-fructose-6-phosphate aminotransferase 2	XP_001606155	gi|156550155|ref|XP_001606155.1|PREDICTED: similar to RE72989p [Nasonia vitripennis]					glutamine:fructose-6-phosphate aminotransferase isoform h	NP_001104465	gi|161076243|ref|NP_001104465.1|Glutamine:fructose-6-phosphate aminotransferase 1, isoform H [Drosophila melanogaster]		carbohydrate biosynthetic process;	cytoplasm;	sugar binding; glutamine-fructose-6-phosphate transaminase (isomerizing) activity;
AM12229	1.22345	Worker	0.00127695	0.83307	OGS	GB19681-PA		GB19681-RA [PREDICTED: Apis mellifera similar to Copper transporter 1A CG3977-PA, transcript variant 1 (LOC551217), mRNA], similar to fly gene FBgn0062413/Ctr1A	GB19681		LOC551217	Group3.10_279432_279501	36	11	13	CG3977		31601	FBgn0062413	Ctr1A	high-affinity copper uptake protein	XP_001606476	gi|156544185|ref|XP_001606476.1|PREDICTED: similar to high-affinity copper uptake protein [Nasonia vitripennis]	7.29e-73				copper transporter 1a	NP_572336	gi|45549330|ref|NP_572336.2|copper transporter 1A [Drosophila melanogaster]	9.94837e-66			copper ion transmembrane transporter activity;
AM08436	1.22399	Queen	0.048665	0.726384	OGS	GB15854-PA		GB15854-RA [PREDICTED: Apis mellifera similar to Ubiquitin activating enzyme 1 CG1782-PA, transcript variant 1 (LOC410958), mRNA], similar to fly gene FBgn0023143/Uba1	GB15854		Uba1	Group3.17_398682_398751	25	5	15	CG1782		35998	FBgn0023143	Uba1	ubiquitin-activating enzyme e1	XP_966352	gi|91094331|ref|XP_966352.1|PREDICTED: similar to ubiquitin-activating enzyme E1 [Tribolium castaneum]		auxin biosynthetic process; protein modification process;		ligase activity; small protein activating enzyme activity; ATP binding;	ubiquitin activating enzyme 1	NP_477310	gi|28573937|ref|NP_477310.2|ubiquitin activating enzyme 1 [Drosophila melanogaster]		primary metabolic process; cellular macromolecule metabolic process;		binding;
AM12013	1.22411	Queen	0.00390651	0.352185	OGS	GB19461-PA		GB19461-RA [PREDICTED: Apis mellifera similar to Ran-specific GTPase-activating protein (Ran-binding protein 1) (RANBP1) (HpaII tiny fragments locus 9a protein) (LOC412315), mRNA], similar to fly gene FBgn0039302/Nup358	GB19461		LOC412315	Group2.40_41249_41318	27	22	9	CG11856		43041	FBgn0039302	Nup358	ran-specific gtpase-activating protein	XP_001604197	gi|156544622|ref|XP_001604197.1|PREDICTED: similar to RAN binding protein [Nasonia vitripennis]	1.42e-68				nucleoporin 358	NP_651361	gi|45550830|ref|NP_651361.2|nucleoporin 358 [Drosophila melanogaster]	6.3092e-23	response to hypoxia; female meiosis chromosome segregation; mesoderm development; distributive segregation; anaphase; mitotic centrosome separation; meiotic metaphase I plate congression; mitotic cell cycle spindle assembly checkpoint; achiasmate meiosis I; glycolysis; protein amino acid phosphorylation;		protein serine/threonine kinase activity; ATP binding; fructose-bisphosphate aldolase activity;
AM03725	1.22431	Queen	0.0172617	0.41765	OGS	GB11101-PA		GB11101-RA [PREDICTED: Apis mellifera similar to CG12263-PA (LOC409860), mRNA], similar to fly gene FBgn0034346/CG12263	GB11101		LOC409860	Group1.38_38835_38904	38	10	5	CG12263		37118	FBgn0034346	CG12263	gpi ethanolamine phosphate transferase 3-like	XP_001605011	gi|156554713|ref|XP_001605011.1|PREDICTED: similar to ENSANGP00000005993 [Nasonia vitripennis]					CG12263 [Drosophila melanogaster]	NP_611332	gi|20130117|ref|NP_611332.1|CG12263 [Drosophila melanogaster]	2.39782e-101
AM01045	1.22441	Queen	0.0139615		UI_EST	BI502856		BB170011A20H02.5 Bee Brain Normalized/Subtracted Library, BB17 Apis mellifera cDNA clone BB170011A20H02 5', mRNA sequence				GroupUn.9_82975_83044	1	4	5
AM05797	1.22473	Worker	0.00808544	0.451465	OGS	GB13188-PA		GB13188-RA [PREDICTED: Apis mellifera similar to CG7785-PA, transcript variant 1 (LOC409600), mRNA], similar to fly gene FBgn0038564/CG7785	GB13188		LOC409600	Group9.17_99136_99204	12	3	15	CG7785		42158	FBgn0038564	CG7785	chronic lymphocytic leukemia deletion region gene 6 protein homolog	XP_002425003	gi|242008418|ref|XP_002425003.1|conserved hypothetical protein [Pediculus humanus corporis]	1.56e-77				CG7785 [Drosophila melanogaster]	NP_650673	gi|21357119|ref|NP_650673.1|CG7785 [Drosophila melanogaster]	1.44832e-52
AM12306	1.22478	Queen	0.0219528	0.69621	OGS	GB19759-PA		GB19759-RA [PREDICTED: Apis mellifera similar to CG10914-PA (LOC413531), partial mRNA], similar to fly gene FBgn0034307/CG10914	GB19759		LOC413531	Group16.4_16056_16125	30	3	3	CG10914		37075	FBgn0034307	CG10914	uncharacterized protein c4orf14 homolog	XP_001599126	gi|156542544|ref|XP_001599126.1|PREDICTED: similar to conserved hypothetical protein [Nasonia vitripennis]	1.41e-166				CG10914 [Drosophila melanogaster]	NP_611297	gi|28573544|ref|NP_611297.3|CG10914 [Drosophila melanogaster]	1.55958e-133	transcription from RNA polymerase III promoter;	DNA-directed RNA polymerase III complex; DNA-directed RNA polymerase I complex;	DNA-directed RNA polymerase activity;
AM03407	1.22494	Worker	0.0311467	0.549196	OGS	GB10782-PA		GB10782-RA [PREDICTED: Apis mellifera similar to CG10795-PA (LOC552462), mRNA], similar to fly gene FBgn0034626/CG10795	GB10782		LOC552462	Group9.12_91449_91518	2	22	23	CG10795		37443	FBgn0034626	CG10795	cg10795 cg10795-pa	XP_001599414	gi|156554152|ref|XP_001599414.1|PREDICTED: similar to conserved hypothetical protein [Nasonia vitripennis]	1.62e-69				CG10795 [Drosophila melanogaster]	NP_611583	gi|19922688|ref|NP_611583.1|CG10795 [Drosophila melanogaster]	1.50504e-63	scab formation; negative regulation of transcription from RNA polymerase II promoter; antennal development; sensory organ precursor cell fate determination; lymph gland crystal cell differentiation; mesoderm development; positive regulation of compound eye retinal cell programmed cell death; compound eye cone cell differentiation; embryonic crystal cell differentiation; spermathecum morphogenesis…	nucleus;	RNA polymerase II transcription factor activity; sequence-specific DNA binding; transcription factor activity;
AM11784	1.22504	Worker	0.00886673	0.956939	OGS	GB19230-PA		GB19230-RA, similar to fly gene FBgn0003310/S	GB19230			Group1.40_151877_151946	11	17	3	CG4385		33281	FBgn0003310	S	star protein	NP_001164122	gi|282165756|ref|NP_001164122.1|star protein [Acyrthosiphon pisum]	2.57e-45				isoform b	NP_523450	gi|17647909|ref|NP_523450.1|star, isoform B [Drosophila melanogaster] >gi|24580767|ref|NP_722674.1| star, isoform A [Drosophila melanogaster]	3.91452e-11	cell fate commitment; organ morphogenesis; nervous system development; imaginal disc development; epidermal growth factor receptor signaling pathway;	intracellular membrane-bounded organelle; cytoplasmic part; membrane;
AM09031	1.22616	Queen	0.00376651	0.700211	OGS	GB16452-PA		GB16452-RA [PREDICTED: Apis mellifera similar to CG5525-PA, transcript variant 1 (LOC551275), mRNA], similar to fly gene FBgn0032444/CG5525	GB16452		LOC551275	GroupUn.1387_1501_1570	17	2	13	CG5525		34674	FBgn0032444	CG5525	t-complex protein 1 subunit delta-like	XP_001602691	gi|156537101|ref|XP_001602691.1|PREDICTED: similar to chaperonin [Nasonia vitripennis]					isoform a	NP_609579	gi|24583944|ref|NP_609579.1|CG5525 [Drosophila melanogaster]		transport; protein folding; mitotic spindle organization;	lipid particle;	unfolded protein binding; ATPase activity, coupled; ATP binding;
AM02331	1.22723	Worker	0.036172		UI_EST	BI514956		BB160016B20G01.5 Bee Brain Normalized Library, BB16 Apis mellifera cDNA clone BB160016B20G01 5', mRNA sequence				GroupUn.4725_291_360	24	19	3
AM06528	1.22732	Worker	0.025485	1.18865	OGS	GB13930-PA		GB13930-RA [PREDICTED: Apis mellifera similar to monoacylglycerol O-acyltransferase 2 (LOC409905), mRNA], similar to fly gene FBgn0033215/CG1942	GB13930		LOC409905	GroupUn.772_13559_13628	12	19	21	CG1946	CG1942	35719	FBgn0033215	CG1942	diacylglycerol o-acyltransferase	XP_001602288	gi|156549389|ref|XP_001602288.1|PREDICTED: similar to diacylglycerol o-acyltransferase [Nasonia vitripennis]	6.95e-108	primary metabolic process;	cell part;	transferase activity, transferring acyl groups other than amino-acyl groups;	CG1942 [Drosophila melanogaster]	NP_610318	gi|19921764|ref|NP_610318.1|CG1942 [Drosophila melanogaster]	1.46668e-72
AM07906	1.22743	Queen	0.00492917	0.41964	OGS	GB15317-PA		GB15317-RA [PREDICTED: Apis mellifera similar to CG31217-PA (LOC724703), mRNA], similar to fly gene FBgn0051217/CG31217	GB15317		SP49	Group6.18_71225_71294	33	8	9	CG31217		42032	FBgn0051217	CG31217	pattern recognition serine proteinase	XP_001607879	gi|156538753|ref|XP_001607879.1|PREDICTED: similar to ENSANGP00000018359 [Nasonia vitripennis]	7.55e-94				isoform a	NP_536776	gi|24647518|ref|NP_536776.2|modular serine protease [Drosophila melanogaster]	5.10076e-69	cellular developmental process; anatomical structure development; cellular component organization;	cell part;
AM03339	1.22751	Queen	0.0109167	0.612548	OGS	GB10714-PA		GB10714-RA [PREDICTED: Apis mellifera similar to CG7950-PA, isoform A (LOC726337), mRNA], similar to fly gene FBgn0039745/CG7950	GB10714		LOC726337	Group5.25_270280_270349	18	11	15	CG7950		43579	FBgn0039745	CG7950	mitochondrial intermembrane space import and assembly protein 40	XP_001657994	gi|157114223|ref|XP_001657994.1|hypothetical protein AaeL_AAEL001085 [Aedes aegypti]	1.88e-33	tRNA processing;		ribonuclease activity;	isoform a	NP_651770	gi|24651289|ref|NP_651770.1|CG7950, isoform A [Drosophila melanogaster] >gi|24651291|ref|NP_733343.1| CG7950, isoform B [Drosophila melanogaster]	1.46032e-41	tRNA processing;		ribonuclease activity;
AM12901	1.22786	Worker	0.0492987		JDE_EST	jdeO18_3DEF1		BB170004B20H10.5 Bee Brain Normalized/Subtracted Library, BB17 Apis mellifera cDNA clone BB170004B20H10 5', mRNA sequence				Group2.31_480385_480454	23	14	19
AM04363	1.22807	Queen	0.0430926	0.516755	OGS	GB11744-PA		GB11744-RA [PREDICTED: Apis mellifera similar to CG12876-PA (LOC412662), mRNA], similar to fly gene FBgn0039541/CG12876	GB11744		ALiX	GroupUn.550_56007_56076	48	17	19	CG12876		43330	FBgn0039541	CG12876	programmed cell death 6-interacting protein	XP_973055	gi|189234326|ref|XP_973055.2|PREDICTED: similar to programmed cell death 6-interacting protein [Tribolium castaneum]		positive regulation of JNK cascade; apoptosis; actin filament polymerization;		signal transducer activity;	alg-2 interacting protein x	NP_651582	gi|21357721|ref|NP_651582.1|ALG-2 interacting protein X [Drosophila melanogaster]		apoptosis; actin filament polymerization; positive regulation of JNK cascade;		signal transducer activity;
AM09855	1.22887	Worker	0.00246093	0.221068	OGS	GB17280-PA		GB17280-RA [PREDICTED: Apis mellifera similar to Methyltransferase-like protein 2, transcript variant 1 (LOC552093), mRNA], similar to fly gene FBgn0035247/metl	GB17280		metl	GroupUn.6_52149_52218	7	23	13	CG13929		38197	FBgn0035247	metl	methyltransferase like 2 isoform 2	XP_001606764	gi|156543266|ref|XP_001606764.1|PREDICTED: similar to conserved hypothetical protein [Nasonia vitripennis]	1.35e-129				methyltransferase- isoform a	NP_728647	gi|28574997|ref|NP_728647.2|methyltransferase-like, isoform A [Drosophila melanogaster]	7.90455e-125	ventral cord development; regulation of G-protein coupled receptor protein signaling pathway; cytoplasmic transport, nurse cell to oocyte; asymmetric protein localization; asymmetric neuroblast division; septate junction assembly; dorsal/ventral axis specification, ovarian follicular epithelium; cortical actin cytoskeleton organization; establishment of glial blood-brain barrier;	apical cortex; plasma membrane;	GTPase activator activity; G-protein alpha-subunit binding;
AM06409	1.22906	Worker	0.0163163	0.297879	OGS	GB13810-PA		GB13810-RA [PREDICTED: Apis mellifera similar to Werner helicase interacting protein 1, transcript variant 1 (LOC409392), mRNA], similar to fly gene FBgn0015287/RfC40	GB13810		LOC409392	Group1.74_343366_343435	36	15	13	CG14999		38492	FBgn0260985	RfC40	werner helicase interacting protein	XP_001602992	gi|156538268|ref|XP_001602992.1|PREDICTED: similar to werner helicase interacting protein [Nasonia vitripennis]	9.89e-143	regulation of DNA replication initiation; DNA synthesis involved in DNA repair;	perinuclear region of cytoplasm; nucleus;	ATPase activity; protein binding;	replication factor c subunit 4	NP_523915	gi|17647857|ref|NP_523915.1|replication factor C subunit 4 [Drosophila melanogaster]	4.67656e-06
AM08070	1.22942	Queen	0.0236461	1.22976	OGS	GB15485-PA		GB15485-RA [PREDICTED: Apis mellifera similar to CG6227-PA (LOC727008), mRNA], similar to fly gene FBgn0030631/CG6227	GB15485		LOC727008	Group14.24_200099_200168	21	4	9	CG6227		32464	FBgn0030631	CG6227	dead (asp-glu-ala-asp) box polypeptide 46	XP_001603634	gi|156546663|ref|XP_001603634.1|PREDICTED: similar to ENSANGP00000016791 [Nasonia vitripennis]		auxin biosynthetic process; RNA splicing; mRNA processing;	Cajal body; nuclear speck;	RNA binding; ATP-dependent helicase activity; ATP binding; DNA topoisomerase (ATP-hydrolyzing) activity;	isoform c	NP_573020	gi|24642151|ref|NP_573020.2|CG6227 [Drosophila melanogaster]		regulation of oskar mRNA translation; instar larval development; pole plasm RNA localization; cell fate determination; positive regulation of translation; dorsal/ventral axis specification; RNA interference; dorsal appendage formation; mitotic spindle elongation; regulation of alternative nuclear mRNA splicing, via spliceosome; response to DNA damage stimulus; spermatid development; female germ-l…	P granule; polytene chromosome puff; precatalytic spliceosome; lipid particle; catalytic step 2 spliceosome; RNA-induced silencing complex; neuronal cell body;	ATP-dependent RNA helicase activity; protein binding; RNA binding;
AM11211	1.22995	Worker	0.00529607	1.08197	OGS	GB18650-PA		GB18650-RA [PREDICTED: Apis mellifera similar to Tab2 CG7417-PA (LOC726947), mRNA], similar to fly gene FBgn0034431/Tab2	GB18650		Tab	Group14.24_163138_163207	42	10	15	CG7417		37216	FBgn0034431	Tab2	map3k7ip2 protein	NP_001164316	gi|283046738|ref|NP_001164316.1|TAK1-associated binding protein 2 isoform A [Tribolium castaneum]	4.63e-14				tak1-associated binding protein 2	NP_611408	gi|24655577|ref|NP_611408.2|TAK1-associated binding protein 2 [Drosophila melanogaster]	1.83085e-08	cellular process; metabolic process;	cytoplasmic part;	AU-rich element binding;
AM04944	1.23001	Worker	0.00735469	0.673598	OGS	GB12325-PA		GB12325-RA [PREDICTED: Apis mellifera hypothetical LOC551227 (LOC551227), mRNA], similar to fly gene FBgn0038492/CG4090	GB12325		LOC551227	Group9.6_39617_39686	13	16	7	CG4090		42080	FBgn0038492	CG4090	PREDICTED: similar to ENSANGP00000031900 [Nasonia vitripennis]	XP_001606258	gi|156545374|ref|XP_001606258.1|PREDICTED: similar to ENSANGP00000031900 [Nasonia vitripennis]	3.97e-13
AM10095	1.23002	Worker	0.0407835	0.358084	OGS	GB17524-PA		GB17524-RA [PREDICTED: Apis mellifera similar to folylpolyglutamate synthase (LOC413810), mRNA], similar to fly gene FBgn0030407/CG2543	GB17524		LOC413810	Group3.10_36743_36812	16	3	23	CG2543		32212	FBgn0030407	CG2543	folylpolyglutamate synthase	XP_001605119	gi|156543080|ref|XP_001605119.1|PREDICTED: similar to FPGS protein, partial [Nasonia vitripennis]	1.85e-129				CG2543 [Drosophila melanogaster]	NP_572814	gi|24641571|ref|NP_572814.1|CG2543 [Drosophila melanogaster]	1.97662e-105	hemocyte proliferation; dendrite morphogenesis; DNA repair; chromatin assembly; compound eye development; imaginal disc-derived wing vein specification; segmentation; phagocytosis, engulfment; ATP-dependent chromatin remodeling; regulation of alternative nuclear mRNA splicing, via spliceosome; muscle organ development; ovarian follicle cell development; gene silencing; embryonic development; axon…	brahma complex; polytene chromosome chromocenter; nucleoplasm part; Ino80 complex; nucleolus;	transcription regulator activity; protein binding; DNA binding; chromatin binding; helicase activity; DNA-dependent ATPase activity;
AM04112	1.23038	Queen	0.017212	1.43687	OGS	GB11492-PA		GB11492-RA [PREDICTED: Apis mellifera similar to chromosome 10 open reading frame 11 (LOC725390), partial mRNA], similar to fly gene FBgn0051076/CG31076	GB11492		LOC725390	Group11.5_688_757	33	20	5	CG31076		318582	FBgn0051076	CG31076	leucine-rich repeat-containing protein c10orf11	XP_001607632	gi|156549119|ref|XP_001607632.1|PREDICTED: similar to Chromosome 10 open reading frame 11 [Nasonia vitripennis]	2.11e-53				CG31076 [Drosophila melanogaster]	NP_733184	gi|24650467|ref|NP_733184.1|CG31076 [Drosophila melanogaster]	9.2697e-05
AM06028	1.2305	Queen	0.020903	0.41458	OGS	GB13424-PA		GB13424-RA [PREDICTED: Apis mellifera similar to Ribonucleoside-diphosphate reductase M2 chain (Ribonucleotide reductase small subunit), transcript variant 1 (LOC414008), mRNA], similar to fly gene FBgn0011704/RnrS	GB13424		RnrS	Group15.17_79764_79833	21	12	23	CG8975		36280	FBgn0011704	RnrS	ribonucleoside-diphosphate reductase small chain	XP_001606963	gi|156545974|ref|XP_001606963.1|PREDICTED: similar to ENSANGP00000013211 [Nasonia vitripennis]	4.35e-178	DNA replication; activation of caspase activity; oxidation reduction; deoxyribonucleoside diphosphate metabolic process;	ribonucleoside-diphosphate reductase complex;	transition metal ion binding; ribonucleoside-diphosphate reductase activity;	ribonucleoside diphosphate reductase small subunit	NP_525111	gi|18079279|ref|NP_525111.1|ribonucleoside diphosphate reductase small subunit [Drosophila melanogaster]		DNA replication; activation of caspase activity; oxidation reduction; deoxyribonucleoside diphosphate metabolic process;	ribonucleoside-diphosphate reductase complex;	transition metal ion binding; ribonucleoside-diphosphate reductase activity;
AM10754	1.23057	Queen	0.046442	0.267836	OGS	GB18187-PA		GB18187-RA [PREDICTED: Apis mellifera similar to CG11166-PD, isoform D, transcript variant 1 (LOC411433), mRNA], similar to fly gene FBgn0033166/CG11166	GB18187		LOC411433	Group11.34_9142_9211	27	12	17	CG11166		35660	FBgn0033166	CG11166	cg11166 cg11166-pd	XP_001601157	gi|156547035|ref|XP_001601157.1|PREDICTED: similar to conserved hypothetical protein [Nasonia vitripennis]	1.45e-69				ell-associated isoform d	NP_610273	gi|20129745|ref|NP_610273.1|ELL-associated factor, isoform D [Drosophila melanogaster] >gi|24586214|ref|NP_724547.1| ELL-associated factor, isoform A [Drosophila melanogaster] >gi|24586216|ref|NP_724548.1| ELL-associated factor, isoform C [Drosophila melanogaster] >gi|24586218|ref|NP_724549.1| ELL-associated factor, isoform E [Drosophila melanogaster] >gi|45552495|ref|NP_995770.1| ELL-associated …	1.23398e-46	primary metabolic process; cytoskeleton organization; macromolecule metabolic process;		serine-type endopeptidase activity;
AM10285	1.23116	Worker	0.0101197	0.150592	OGS	GB17712-PA		GB17712-RA [PREDICTED: Apis mellifera similar to tetracycline resistance CG5760-PA (LOC552708), mRNA], similar to fly gene FBgn0028468/rtet	GB17712		rtet	Group15.34_21480_21549	25	21	9	CG5760		42500	FBgn0028468	rtet	tetracycline resistance	XP_001605510	gi|156548007|ref|XP_001605510.1|PREDICTED: similar to GA19110-PA [Nasonia vitripennis]	1.31e-168				isoform a	NP_524429	gi|17738085|ref|NP_524429.1|tetracycline resistance [Drosophila melanogaster]	2.33752e-157	cellular process; organic alcohol transport; monoamine transport;	synapse; membrane;	amine transmembrane transporter activity; sugar transmembrane transporter activity;
AM12535	1.23135	Worker	0.0324502	0.826052	OGS	GB19988-PA		GB19988-RA [PREDICTED: Apis mellifera similar to CG6426-PA, transcript variant 1 (LOC409663), mRNA], similar to fly gene FBgn0034162/CG6426	GB19988		Lys-3	GroupUn.99_9956_10025	16	17	23	CG6426		36891	FBgn0034162	CG6426	PREDICTED: similar to GA19584-PA [Nasonia vitripennis]	XP_001600829	gi|156546068|ref|XP_001600829.1|PREDICTED: similar to GA19584-PA [Nasonia vitripennis]	4.72e-37				isoform a	NP_611163	gi|22024182|ref|NP_611163.2|CG6426 [Drosophila melanogaster]	8.79807e-43	cell adhesion;
AM04927	1.23158	Worker	0.000719	0.332531	OGS	GB12308-PA		GB12308-RA [PREDICTED: Apis mellifera similar to CG11009-PA (LOC410012), mRNA], similar to fly gene FBgn0036318/CG11009	GB12308		LOC410012	Group9.25_78041_78110	31	16	7	CG11009		39460	FBgn0036318	CG11009	cg11009 cg11009-pa	XP_001605132	gi|156537227|ref|XP_001605132.1|PREDICTED: similar to conserved hypothetical protein [Nasonia vitripennis]	8.29e-98				isoform b	NP_001137944	gi|221331136|ref|NP_001137944.1|CG11009, isoform B [Drosophila melanogaster] >gi|221331138|ref|NP_001137945.1| CG11009, isoform C [Drosophila melanogaster]	5.48477e-79
AM03912	1.23188	Worker	0.00057	0.362523	OGS	GB11289-PA		GB11289-RA, similar to fly gene FBgn0031093/CG9581	GB11289		LOC411537	GroupUn.33_25857_25926	3	17	3	CG9581		33017	FBgn0031093	CG9581	xaa-pro dipeptidase app( )	XP_001605691	gi|156543138|ref|XP_001605691.1|PREDICTED: similar to xaa-pro dipeptidase app(e.coli) [Nasonia vitripennis]	1.05e-164			exopeptidase activity;	dipeptidase c	NP_608376	gi|19920384|ref|NP_608376.1|CG9581 [Drosophila melanogaster]	5.33098e-137
AM04103	1.23253	Worker	0.00713408	0.3026	OGS	GB11482-PA		GB11482-RA [PREDICTED: Apis mellifera similar to Proteasome subunit alpha type 4 (Proteasome component C9) (Macropain subunit C9) (Multicatalytic endopeptidase complex subunit C9) (Proteasome subunit L) (LOC413757), mRNA], similar to fly gene FBgn0003150/Pros29	GB11482		Pros29	GroupUn.753_3228_3297	15	10	1	CG9327		37378	FBgn0003150	Pros29	proteasome subunit alpha type-4	XP_001600177	gi|156552814|ref|XP_001600177.1|PREDICTED: similar to proteasome alpha 4 subunit [Nasonia vitripennis]	6.02e-105	negative regulation of ubiquitin-protein ligase activity during mitotic cell cycle; anaphase-promoting complex-dependent proteasomal ubiquitin-dependent protein catabolic process; positive regulation of ubiquitin-protein ligase activity during mitotic cell cycle; interspecies interaction between organisms;	proteasome core complex, alpha-subunit complex; cytoplasm; nucleus;	identical protein binding; threonine-type endopeptidase activity;	proteasome 29kd subunit	NP_476691	gi|17136420|ref|NP_476691.1|proteasome 29kD subunit [Drosophila melanogaster]	8.13509e-107	mitotic spindle elongation; ubiquitin-dependent protein catabolic process; cell proliferation;	male germ cell nucleus; proteasome core complex, alpha-subunit complex; cytoplasm;	threonine-type endopeptidase activity;
AM12840R	1.23373	Worker	0.0402354		JDE_EST	jdeC21_		DB767869 RIKEN full-length enriched honey bee cDNA library, head Apis mellifera cDNA clone BH10046E09 3', mRNA sequence				Group1.1_484762_484831	40	6	7
AM02018	1.23396	Worker	0.0355102		UI_EST	BI512358		BB160009A10A08.5 Bee Brain Normalized Library, BB16 Apis mellifera cDNA clone BB160009A10A08 5', mRNA sequence				Group11.24_213082_213147	36	18	21
AM06263	1.23405	Queen	0.0157479	0.371687	OGS	GB13665-PA		GB13665-RA [PREDICTED: Apis mellifera similar to CG5641-PA, transcript variant 1 (LOC552452), mRNA], similar to fly gene FBgn0038046/CG5641	GB13665		LOC552452	GroupUn.125_9878_9947	19	21	3	CG5641		41529	FBgn0038046	CG5641	interleukin enhancer binding factor	XP_001607450	gi|156538569|ref|XP_001607450.1|PREDICTED: similar to interleukin enhancer binding factor [Nasonia vitripennis]	1.59e-172	immune response; nuclear mRNA splicing, via spliceosome; positive regulation of transcription, DNA-dependent;	nucleolus; precatalytic spliceosome; catalytic step 2 spliceosome;	transcription regulator activity; DNA binding; double-stranded RNA binding; ATP binding; transferase activity; protein binding;	isoform b	NP_650196	gi|21357109|ref|NP_650196.1|CG5641 [Drosophila melanogaster]	7.66088e-151	nuclear mRNA splicing, via spliceosome; positive regulation of transcription, DNA-dependent;	nucleolus; precatalytic spliceosome; catalytic step 2 spliceosome;	transcription regulator activity; DNA binding; double-stranded RNA binding; protein binding;
AM10337	1.23418	Worker	0.0111297	0.874281	OGS	GB17764-PA		GB17764-RA [PREDICTED: Apis mellifera similar to Rab-protein 11 CG5771-PB, isoform B (LOC551603), mRNA], similar to fly gene FBgn0015790/Rab11	GB17764		Rab11	Group8.12_123399_123468	4	12	3	CG5771		42501	FBgn0015790	Rab11	ras-related protein rab-11a	XP_001607057	gi|156551916|ref|XP_001607057.1|PREDICTED: similar to putative rab11 [Nasonia vitripennis]	1.16e-117				rab-protein isoform b	NP_477170	gi|17137216|ref|NP_477170.1|Rab-protein 11, isoform B [Drosophila melanogaster] >gi|19549675|ref|NP_599137.1| Rab-protein 11, isoform A [Drosophila melanogaster]	9.43228e-145	actin filament organization; rhabdomere development; female meiosis chromosome segregation; chromatin organization; Golgi vesicle fusion to target membrane; oocyte microtubule cytoskeleton polarization; actin cytoskeleton reorganization; bristle development; establishment or maintenance of apical/basal cell polarity; negative regulation of dendrite morphogenesis; phagocytosis, engulfment; spermat…	trans-Golgi network transport vesicle; lipid particle; perinuclear region of cytoplasm; cleavage furrow; early endosome; spindle envelope; nuclear envelope; cell pole; centrosome; terminal button;	GTP binding; GTPase activity;
AM05364	1.23449	Worker	0.024554	1.15905	OGS	GB12749-PA		GB12749-RA [PREDICTED: Apis mellifera similar to CG15926-PA, transcript variant 1 (LOC409956), mRNA], similar to fly gene FBgn0062447/CG15926	GB12749		LOC409956	Group11.13_26344_26405	10	20	21	CG42258		32196	FBgn0259143	CG42258	isoform c	XP_001608038	gi|156537777|ref|XP_001608038.1|PREDICTED: similar to GA14032-PA [Nasonia vitripennis]	2.33e-49				isoform d	NP_572802	gi|24641539|ref|NP_572802.1|CG42258, isoform D [Drosophila melanogaster]	2.15872e-19
AM05641	1.23464	Worker	0.0223331	0.548564	OGS	GB13031-PA		GB13031-RA [PREDICTED: Apis mellifera similar to pickel CG14779-PA, isoform A (LOC551488), mRNA], similar to fly gene FBgn0013720/pck	GB13031		pck	GroupUn.201_25776_25845	2	21	3	CG14779		31101	FBgn0013720	pck	pickel cg14779-pa	XP_001599642	gi|156555610|ref|XP_001599642.1|PREDICTED: similar to conserved hypothetical protein [Nasonia vitripennis]	1.89e-106	establishment of glial blood-brain barrier; regulation of tube size, open tracheal system; septate junction assembly;	septate junction;		isoform a	NP_726742	gi|24639100|ref|NP_726742.1|pickel, isoform A [Drosophila melanogaster] >gi|24639102|ref|NP_569919.2| pickel, isoform C [Drosophila melanogaster]	7.66485e-89	establishment of glial blood-brain barrier; regulation of tube size, open tracheal system; septate junction assembly;	septate junction;
AM12207	1.23468	Worker	0.0385583	1.08334	OGS	GB19658-PA		GB19658-RA [PREDICTED: Apis mellifera similar to CG7382-PA (LOC726569), mRNA], similar to fly gene FBgn0031708/CG7382	GB19658		LOC726569	Group5.33_147797_147866	8	12	1	CG7382		33772	FBgn0031708	CG7382	tim21-like mitochondrial precursor	XP_972790	gi|91082925|ref|XP_972790.1|PREDICTED: similar to CG7382 CG7382-PA [Tribolium castaneum]	1.05e-31				CG7382 [Drosophila melanogaster]	NP_608929	gi|19920754|ref|NP_608929.1|CG7382 [Drosophila melanogaster]	2.79328e-37	response to light intensity; rhabdomere development; absorption of UV light; photoreceptor cell morphogenesis; absorption of visible light; G-protein coupled receptor protein signaling pathway; negative regulation of compound eye retinal cell programmed cell death; phototransduction, UV; adult locomotory behavior;	cytoplasmic membrane-bounded vesicle; inaD signaling complex; integral to membrane; multivesicular body; secondary lysosome; rough endoplasmic reticulum; subrhabdomeral cisterna;	G-protein coupled amine receptor activity; protein binding; G-protein coupled photoreceptor activity; neuropeptide receptor activity;
AM11948	1.23481	Queen	0.0403285	0.367876	OGS	GB19395-PA		GB19395-RA [PREDICTED: Apis mellifera similar to CG6195-PA (LOC552085), mRNA], similar to fly gene FBgn0038723/CG6195	GB19395		LOC552085	GroupUn.5989_7623_7692	36	4	13	CG6195		42343	FBgn0038723	CG6195	developmentally-regulated gtp-binding protein 2	XP_001602657	gi|156549535|ref|XP_001602657.1|PREDICTED: similar to GA19430-PA [Nasonia vitripennis]	2.79e-171				upstream of 128	NP_650822	gi|21356473|ref|NP_650822.1|CG6195 [Drosophila melanogaster]			intracellular;	GTP binding;
AM04639	1.23531	Worker	0.00531815	1.55106	OGS	GB12022-PA		GB12022-RA [PREDICTED: Apis mellifera hypothetical protein LOC726669 (LOC726669), mRNA]	GB12022		LOC726669	Group13.4_336176_336243	8	18	5
AM05683	1.23604	Worker	0.0297798	0.612108	OGS	GB13075-PA		GB13075-RA [PREDICTED: Apis mellifera similar to Hs2st CG10234-PA (LOC551445), mRNA], similar to fly gene FBgn0024230/Hs2st	GB13075		Hs2st	GroupUn.9113_9510_9579	31	3	15	CG10234		44433	FBgn0024230	Hs2st	heparan sulfate 2-o-sulfotransferase	XP_001607243	gi|156545569|ref|XP_001607243.1|PREDICTED: similar to heparan sulfate 2-o-sulfotransferase [Nasonia vitripennis]	2.05e-141	open tracheal system development; signal transduction;		heparan sulfate 2-O-sulfotransferase activity;	heparan sulfate 2-o-sulfotransferase	NP_477339	gi|17137518|ref|NP_477339.1|heparan sulfate 2-O-sulfotransferase [Drosophila melanogaster]	1.58255e-128	dorsal/ventral axis specification; embryonic pattern specification; signal transduction; metabolic process; oogenesis; open tracheal system development;	intracellular membrane-bounded organelle;	heparan sulfate 2-O-sulfotransferase activity;
AM11067	1.23666	Worker	0.0139556	0.313583	OGS	GB18505-PA		GB18505-RA [PREDICTED: Apis mellifera similar to Tetraspanin 97E CG6323-PA, isoform A (LOC551248), mRNA], similar to fly gene FBgn0039465/Tsp97E	GB18505		LOC551248	Group12.7_43461_43530	38	16	17	CG6323		43241	FBgn0039465	Tsp97E	tetraspanin 97e	XP_001599221	gi|156548524|ref|XP_001599221.1|PREDICTED: similar to GA19512-PA isoform 1 [Nasonia vitripennis]	4.75e-66				tetraspanin isoform a	NP_524524	gi|17738235|ref|NP_524524.1|tetraspanin 97E, isoform A [Drosophila melanogaster]	3.546e-71		integral to membrane;
AM10327	1.23678	Queen	0.0467776	0.448096	OGS	GB17754-PA		GB17754-RA [PREDICTED: Apis mellifera similar to CG12128-PA, isoform A (LOC551815), partial mRNA], similar to fly gene FBgn0033473/CG12128	GB17754		LOC551815	GroupUn.4791_2847_2916	32	2	15	CG12128		36042	FBgn0033473	CG12128	cg12128 cg12128-pa	XP_001605386	gi|156545293|ref|XP_001605386.1|PREDICTED: similar to conserved hypothetical protein [Nasonia vitripennis]	1.25e-137				isoform a	NP_610543	gi|20129839|ref|NP_610543.1|CG12128, isoform A [Drosophila melanogaster]	5.0591e-118		membrane;	monosaccharide transmembrane transporter activity;
AM11052	1.23704	Queen	0.000628	0.460548	OGS	GB18490-PA		GB18490-RA [PREDICTED: Apis mellifera similar to CG2970-PA, transcript variant 1 (LOC412323), mRNA], similar to fly gene FBgn0034936/CG2970	GB18490		LOC412323	Group8.23_89265_89334	34	23	21	CG2970		37807	FBgn0034936	CG2970	stomatin-like protein 2-like	XP_973602	gi|189239399|ref|XP_973602.2|PREDICTED: similar to AGAP009439-PA [Tribolium castaneum]	1.95e-130				isoform b	NP_611853	gi|45550506|ref|NP_611853.2|CG2970 [Drosophila melanogaster]	3.09061e-152	phagocytosis, engulfment;
AM03670	1.23768	Worker	0.0413191	0.300873	OGS	GB11046-PA		GB11046-RA [PREDICTED: Apis mellifera similar to Misexpression suppressor of KSR 4 CG31447-PA (LOC551570), mRNA], similar to fly gene FBgn0043069/MESK4	GB11046		LOC551570	Group7.5_59697_59766	21	21	9	CG31274		318655	FBgn0043069	MESK4	cj011 protein	NP_001135911	gi|215490068|ref|NP_001135911.1|hypothetical protein LOC100216459 [Nasonia vitripennis]	3.08e-93				isoform a	NP_732187	gi|24647561|ref|NP_732187.1|CG31274, isoform A [Drosophila melanogaster]	2.64966e-19
AM09900	1.23783	Queen	0.013643	1.10545	OGS	GB17325-PA		GB17325-RA [PREDICTED: Apis mellifera similar to Ribosomal protein S30 CG15697-PA, isoform A (LOC552106), mRNA], similar to fly gene FBgn0038834/RpS30	GB17325		RpS30	GroupUn.427_21702_21762	20	8	5	CG15697		42470	FBgn0038834	RpS30	40s ribosomal protein s30	XP_001608283	gi|156536989|ref|XP_001608283.1|PREDICTED: similar to ribosomal protein S30 [Nasonia vitripennis]	5.71e-38				ribosomal protein isoform a	NP_650922	gi|24648549|ref|NP_650922.1|ribosomal protein S30, isoform A [Drosophila melanogaster] >gi|24648551|ref|NP_732566.1| ribosomal protein S30, isoform B [Drosophila melanogaster]	8.0323e-37	mitotic spindle elongation;	lipid particle; cytosolic small ribosomal subunit;
AM09549	1.23794	Worker	0.0457863	0.988075	OGS	GB16972-PA		GB16972-RA [PREDICTED: Apis mellifera similar to Protein NipSnap (LOC409442), mRNA], similar to fly gene FBgn0030724/Nipsnap	GB16972		Nipsnap	GroupUn.856_11580_11649	18	19	7	CG9212		32573	FBgn0030724	Nipsnap	isoform b	XP_001599415	gi|156542470|ref|XP_001599415.1|PREDICTED: similar to nipsnap [Nasonia vitripennis]	3.46e-117				isoform b	NP_573103	gi|18860049|ref|NP_573103.1|nipsnap, isoform B [Drosophila melanogaster] >gi|24642395|ref|NP_727931.1| nipsnap, isoform A [Drosophila melanogaster] >gi|24642398|ref|NP_727932.1| nipsnap, isoform C [Drosophila melanogaster]	3.77529e-132	Toll signaling pathway; immune response; defense response; signal transduction;		kinase regulator activity;
AM09797	1.23803	Queen	0.0283765	0.529964	OGS	GB17222-PA		GB17222-RA [PREDICTED: Apis mellifera similar to Suppressor of cytokine signaling 6 (SOCS-6) (Suppressor of cytokine signaling 4) (SOCS-4) (Cytokine-inducible SH2 protein 4) (CIS-4) (LOC552150), mRNA], similar to fly gene FBgn0030869/Socs16D	GB17222		LOC552150	Group7.47_262191_262260	15	8	7	CG8146		32760	FBgn0030869	Socs16D	suppressor of cytokine signaling 6	XP_003204978	gi|326917381|ref|XP_003204978.1|PREDICTED: suppressor of cytokine signaling 6-like [Meleagris gallopavo]	6.59e-56				suppressor of cytokine signaling at 16d	NP_523390	gi|161077913|ref|NP_523390.3|suppressor of cytokine signaling at 16D [Drosophila melanogaster]	3.13424e-34	imaginal disc-derived appendage development; lipid phosphorylation; regulation of JAK-STAT cascade; regulation of cell size; regulation of epidermal growth factor receptor signaling pathway; negative regulation of signaling pathway; wing disc morphogenesis;		protein binding;
AM07276	1.23824	Worker	0.004389	0.103585	OGS	GB14679-PA		GB14679-RA [PREDICTED: Apis mellifera similar to epoxide hydrolase-related (LOC410878), mRNA], similar to fly gene FBgn0026570/CG5704	GB14679		LOC410878	Group2.31_216405_216474	34	6	5	CG5704		48613	FBgn0026570	CG5704	epoxide hydrolase 4	XP_001607070	gi|156545507|ref|XP_001607070.1|PREDICTED: similar to epoxide hydrolase [Nasonia vitripennis]	5.12e-138				isoform b	NP_652068	gi|21356953|ref|NP_652068.1|CG5704 [Drosophila melanogaster]	5.42775e-10
AM09869	1.23864	Worker	0.0445491	1.20664	OGS	GB17294-PA		GB17294-RA [PREDICTED: Apis mellifera similar to CG4091-PB, isoform B (LOC725570), mRNA], similar to fly gene FBgn0034894/CG4091	GB17294		LOC725570	Group6.19_129044_129113	40	5	1	CG4091		37751	FBgn0034894	CG4091	tumor necrosis factor induced protein	XP_001600293	gi|156552619|ref|XP_001600293.1|PREDICTED: similar to GA17951-PA [Nasonia vitripennis]	4.37e-77				isoform b	NP_611820	gi|20130311|ref|NP_611820.1|CG4091, isoform B [Drosophila melanogaster] >gi|24762370|ref|NP_726357.1| CG4091, isoform A [Drosophila melanogaster]	1.28325e-45	salivary gland cell autophagic cell death;
AM08497	1.23933	Worker	0.00823162	1.22329	OGS	GB15916-PA		GB15916-RA [PREDICTED: Apis mellifera similar to CG15848-PA.3, transcript variant 1 (LOC409762), mRNA], similar to fly gene FBgn0020907/Scp2	GB15916		Scp1	Group11.41_144473_144542	32	4	5						calcium-binding protein	XP_967547	gi|91093409|ref|XP_967547.1|PREDICTED: similar to AGAP007963-PA [Tribolium castaneum]	1.12e-83	ion transport;	sarcoplasmic reticulum; integral to membrane;	calcium ion binding; extracellular-glutamate-gated ion channel activity; ionotropic glutamate receptor activity;	sarcoplasmic calcium-binding protein 1	NP_001015389	gi|62862484|ref|NP_001015389.1|sarcoplasmic calcium-binding protein 1 [Drosophila melanogaster]	9.73547e-83		sarcoplasmic reticulum;	calcium ion binding;
AM03828	1.23936	Worker	0.0435837	1.27906	OGS	GB11205-PA		GB11205-RA [PREDICTED: Apis mellifera similar to CG14145-PA (LOC725063), mRNA], similar to fly gene FBgn0036118/CG14145	GB11205		LOC725063	Group4.27_95284_95353	46	7	21	CG14145		39234	FBgn0036118	CG14145	biogenesis of lysosome-related organelles complex 1 subunit 2	XP_001602354	gi|156543515|ref|XP_001602354.1|PREDICTED: similar to conserved hypothetical protein [Nasonia vitripennis]	2.49e-65				bloc-1 subunit 2	NP_648427	gi|24662431|ref|NP_648427.1|BLOC-1 subunit 2 [Drosophila melanogaster]	1.92102e-39
AM09861	1.24022	Worker	0.0383832	0.622607	OGS	GB17286-PA		GB17286-RA [PREDICTED: Apis mellifera similar to Ribosomal protein L13 CG4651-PA, isoform A, transcript variant 1 (LOC552517), mRNA], similar to fly gene FBgn0011272/RpL13	GB17286		RpL13	Group14.20_85819_85888	20	21	17	CG4651		34329	FBgn0011272	RpL13	60s ribosomal protein l13	XP_001607335	gi|156546544|ref|XP_001607335.1|PREDICTED: similar to ribosomal protein L13 isoform 2 [Nasonia vitripennis] >gi|156546546|ref|XP_001607329.1| PREDICTED: similar to ribosomal protein L13 isoform 1 [Nasonia vitripennis]	8.44e-103				ribosomal protein isoform a	NP_523530	gi|17647879|ref|NP_523530.1|ribosomal protein L13, isoform A [Drosophila melanogaster] >gi|85724916|ref|NP_001033891.1| ribosomal protein L13, isoform B [Drosophila melanogaster]	6.51538e-99	mitotic spindle elongation; translation;	lipid particle; cytosolic large ribosomal subunit;	SUMO binding; structural constituent of ribosome;
AM08251	1.24046	Worker	0.030557	0.287082	OGS	GB15668-PA		GB15668-RA [PREDICTED: Apis mellifera similar to Putative OPA3-like protein CG13603 (LOC552659), mRNA], similar to fly gene FBgn0039126/CG13601	GB15668		LOC552659	Group5.21_53880_53949	7	13	3	CG13601		42826	FBgn0039126	CG13601	optic atrophy 3 protein homolog	XP_001602569	gi|156550536|ref|XP_001602569.1|PREDICTED: similar to ENSANGP00000017479 [Nasonia vitripennis]	6.75e-70				isoform b	NP_651192	gi|24649440|ref|NP_651192.1|CG13601 [Drosophila melanogaster]	9.63226e-47
AM05351	1.24046	Queen	0.0151104	0.270792	OGS	GB12736-PA		GB12736-RA [PREDICTED: Apis mellifera similar to CG5913-PA (LOC726679), mRNA], similar to fly gene FBgn0039385/CG5913	GB12736		LOC726679	Group2.32_23629_23698	14	21	11	CG5913		43132	FBgn0039385	CG5913	protein fam98a-like	XP_001607966	gi|156537731|ref|XP_001607966.1|PREDICTED: similar to conserved hypothetical protein [Nasonia vitripennis]	1.78e-72				CG5913 [Drosophila melanogaster]	NP_651439	gi|24650182|ref|NP_651439.2|CG5913 [Drosophila melanogaster]	2.27452e-36
AM05712	1.24081	Worker	0.0193769	0.991228	OGS	GB13104-PA		GB13104-RA [PREDICTED: Apis mellifera similar to Lissencephaly-1 CG8440-PA, isoform A (LOC408869), mRNA], similar to fly gene FBgn0015754/Lis-1	GB13104		Lis-1	Group6.55_46013_46082	2	4	19	CG8440		36791	FBgn0015754	Lis-1	platelet-activating factor acetylhydrolase ib subunit alpha	XP_001603881	gi|156544931|ref|XP_001603881.1|PREDICTED: similar to platelet-activating factor acetylhydrolase isoform 1b alpha subunit [Nasonia vitripennis]	8.33e-173	regulation of dendrite morphogenesis; hippocampus development; retrograde axon cargo transport; neuromuscular process controlling balance; intracellular mRNA localization; establishment of mitotic spindle orientation; lipid catabolic process; photoreceptor cell maintenance; synaptic transmission; chorion-containing eggshell pattern formation; neuroblast proliferation; nuclear envelope disassembly…	astral microtubule; motile primary cilium; dynactin complex; growth cone; cell leading edge; soluble fraction; cytosol; kinetochore; vesicular fraction; nonmotile primary cilium; axon; dynein complex; spindle pole centrosome; perinuclear region of cytoplasm; kinetochore microtubule; dendrite; nuclear membrane; neuronal cell body; cell cortex;	enzyme regulator activity; protein homodimerization activity; platelet-activating factor acetyltransferase activity; dynein intermediate chain binding; ATPase activity, coupled; phosphoprotein binding; microtubule binding;	isoform c	NP_477160	gi|17137196|ref|NP_477160.1|Lissencephaly-1, isoform A [Drosophila melanogaster] >gi|28573456|ref|NP_788371.1| Lissencephaly-1, isoform C [Drosophila melanogaster] >gi|28573458|ref|NP_788372.1| Lissencephaly-1, isoform D [Drosophila melanogaster] >gi|28573460|ref|NP_788373.1| Lissencephaly-1, isoform E [Drosophila melanogaster] >gi|28573462|ref|NP_788370.1| Lissencephaly-1, isoform B [Drosophila …		oocyte nucleus migration during oocyte axis specification; mitotic cell cycle checkpoint; cytoplasmic transport, nurse cell to oocyte; behavior; fusome organization; cell surface receptor linked signaling pathway; centrosome separation; chorion-containing eggshell pattern formation; regulation of catalytic activity; female germ-line cyst formation; germarium-derived oocyte fate determination; axo…	axon; neuronal cell body; spindle pole centrosome; ribonucleoprotein complex; nuclear part; kinetochore; cell cortex; dynein complex; dynactin complex; dendrite; kinetochore microtubule;	ATPase activity, coupled; RNA binding; enzyme regulator activity; dynein binding;
AM07180	1.24093	Worker	0.0377827	0.392206	OGS	GB14583-PA		GB14583-RA [PREDICTED: Apis mellifera similar to CG5629-PA, isoform A (LOC411581), mRNA], similar to fly gene FBgn0027595/CG5629	GB14583		Ppcs	Group4.23_637520_637589	2	14	19	CG5629		42295	FBgn0027595	CG5629	cg5629 cg5629-pa	XP_001847338	gi|170039007|ref|XP_001847338.1|cornichon [Culex quinquefasciatus]	8.37e-102	coenzyme A biosynthetic process; dorsal appendage formation; cytoplasmic transport, nurse cell to oocyte; phospholipid homeostasis; ovarian follicle cell migration; triglyceride homeostasis; imaginal disc-derived wing morphogenesis; actin cytoskeleton organization; bristle development; ovarian follicle cell stalk formation; germarium-derived female germ-line cyst encapsulation;		phosphopantothenate--cysteine ligase activity;	phosphopantothenoylcysteine isoform a	NP_732401	gi|24648132|ref|NP_732401.1|phosphopantothenoylcysteine synthetase, isoform A [Drosophila melanogaster] >gi|24648134|ref|NP_650784.2| phosphopantothenoylcysteine synthetase, isoform B [Drosophila melanogaster]	1.68359e-124	coenzyme A biosynthetic process; dorsal appendage formation; cytoplasmic transport, nurse cell to oocyte; phospholipid homeostasis; ovarian follicle cell migration; triglyceride homeostasis; imaginal disc-derived wing morphogenesis; actin cytoskeleton organization; bristle development; ovarian follicle cell stalk formation; germarium-derived female germ-line cyst encapsulation;		phosphopantothenate--cysteine ligase activity;
AM09346	1.241	Worker	0.0374599	0.580035	OGS	GB16768-PA		GB16768-RA [PREDICTED: Apis mellifera similar to lethal (3) 05822 CG7129-PA, isoform A (LOC726431), mRNA], similar to fly gene FBgn0010877/l(3)05822	GB16768		LOC726431	Group1.75_371182_371251	18	9	23	CG7129		47260	FBgn0010877	l(3)05822	sh3 domain containing 19	XP_001607171	gi|156544879|ref|XP_001607171.1|PREDICTED: similar to CG7129-PA [Nasonia vitripennis]	4.05e-67				isoform c	NP_652051	gi|21356777|ref|NP_652051.1|lethal (3) 05822, isoform A [Drosophila melanogaster] >gi|24647917|ref|NP_732322.1| lethal (3) 05822, isoform B [Drosophila melanogaster]	1.37455e-20	oocyte axis specification; actin filament organization; anterior/posterior axis specification, embryo; cellular localization; synaptic vesicle endocytosis; regulation of synapse structure and activity; cellular component assembly; regulation of metabolic process; torso signaling pathway; spermatogenesis; learning or memory; Ras protein signal transduction; neuron development; embryonic developmen…	macromolecular complex; intracellular non-membrane-bounded organelle; plasma membrane; cytoplasmic part;	ATP-dependent helicase activity; metal ion binding; lysophosphatidic acid acyltransferase activity; SH3/SH2 adaptor activity; sevenless binding; hormone activity;
AM06120	1.24106	Worker	0.0237447	1.51781	OGS	GB13518-PA		GB13518-RA [PREDICTED: Apis mellifera similar to CG5973-PC, isoform C (LOC727007), mRNA], similar to fly gene FBgn0032783/CG10237	GB13518			Group11.31_1913823_1913892	7	19	5	CG10237		35222	FBgn0032783	CG10237	cral trio domain-containing protein	XP_001606219	gi|156554813|ref|XP_001606219.1|PREDICTED: similar to CRAL/TRIO domain-containing protein [Nasonia vitripennis]	4.43e-39				isoform a	NP_724193	gi|24585223|ref|NP_724193.1|CG10237, isoform A [Drosophila melanogaster]	3.46381e-31
AM08416	1.24131	Worker	0.00191711	0.846205	OGS	GB15834-PA		GB15834-RA [PREDICTED: Apis mellifera similar to CG6950-PB, isoform B (LOC724811), mRNA], similar to fly gene FBgn0037955/CG6950	GB15834		LOC724811	Group3.32_1576_1645	17	18	1	CG6950		41433	FBgn0037955	CG6950	kynurenine aminotransferase	XP_001649143	gi|157106046|ref|XP_001649143.1|kynurenine aminotransferase [Aedes aegypti]	2.94e-51	biosynthetic process;		pyridoxal phosphate binding; 1-aminocyclopropane-1-carboxylate synthase activity; transaminase activity;	isoform b	NP_650121	gi|24646114|ref|NP_650121.1|CG6950, isoform B [Drosophila melanogaster] >gi|28573065|ref|NP_731644.2| CG6950, isoform C [Drosophila melanogaster] >gi|28573067|ref|NP_731643.2| CG6950, isoform A [Drosophila melanogaster] >gi|28573069|ref|NP_788640.1| CG6950, isoform D [Drosophila melanogaster]	1.00739e-60	biosynthetic process;		pyridoxal phosphate binding; 1-aminocyclopropane-1-carboxylate synthase activity;
AM04116	1.24139	Worker	0.0450433	0.414994	OGS	GB11496-PA		GB11496-RA [PREDICTED: Apis mellifera similar to odorant response abnormal 4 (LOC727261), mRNA], similar to fly gene FBgn0036286/CG10616	GB11496			GroupUn.141_2397_2466	21	12	11	CG10616		39420	FBgn0036286	CG10616	protein odr-4 homolog	XP_001605274	gi|156548466|ref|XP_001605274.1|PREDICTED: similar to odorant response protein ODR-4, putative [Nasonia vitripennis]	3.08e-124				CG10616 [Drosophila melanogaster]	NP_648576	gi|24663300|ref|NP_648576.1|CG10616 [Drosophila melanogaster]	6.71711e-19
AM07520	1.24214	Worker	0.0236732	0.93969	OGS	GB14929-PA		GB14929-RA [PREDICTED: Apis mellifera similar to CG32066-PB, isoform B (LOC550655), mRNA], similar to fly gene FBgn0052066/CG32066	GB14929		LOC550655	Group11.24_211431_211500	22	10	7	CG32066		39206	FBgn0052066	CG32066	protein fam49b-like	XP_001604570	gi|156555107|ref|XP_001604570.1|PREDICTED: similar to GH09096p [Nasonia vitripennis]	4.98e-177				isoform b	NP_729619	gi|24662266|ref|NP_729619.1|CG32066, isoform B [Drosophila melanogaster] >gi|24662270|ref|NP_729620.1| CG32066, isoform C [Drosophila melanogaster]	3.62378e-161
AM08989	1.24232	Worker	0.0320446	1.07559	OGS	GB16408-PA		GB16408-RA [PREDICTED: Apis mellifera similar to no extended memory CG8772-PA, isoform A, transcript variant 1 (LOC408991), mRNA], similar to fly gene FBgn0033765/nemy	GB16408		nemy	Group9.24_551121_551190	4	19	17	CG8772		36396	FBgn0033765	nemy	isoform i	XP_001601673	gi|156537059|ref|XP_001601673.1|PREDICTED: similar to glutaminase [Nasonia vitripennis]					isoform e	NP_725215	gi|24653162|ref|NP_725215.1|CG42708, isoform E [Drosophila melanogaster]		memory; glutamine metabolic process; locomotory behavior;	transport vesicle;	glutaminase activity;
AM11068	1.24275	Worker	0.0326216	0.604077	OGS	GB18506-PA		GB18506-RA [PREDICTED: Apis mellifera similar to CG4406-PA (LOC411058), mRNA], similar to fly gene FBgn0023545/CG4406	GB18506		LOC411058	Group5.4_569806_569875	6	21	21	CG4406		31163	FBgn0023545	CG4406	phosphatidylinositol glycan	XP_001604758	gi|156551191|ref|XP_001604758.1|PREDICTED: similar to phosphatidylinositol glycan [Nasonia vitripennis]	8.89e-161				CG4406 [Drosophila melanogaster]	NP_569968	gi|24639234|ref|NP_569968.2|CG4406 [Drosophila melanogaster]	1.83688e-168		integral to membrane;
AM05822	1.24319	Worker	0.0304589	0.663512	OGS	GB13214-PA		GB13214-RA [PREDICTED: Apis mellifera similar to Helicase at 25E CG7269-PA, isoform A (LOC552515), mRNA], similar to fly gene FBgn0014189/Hel25E	GB13214		LOC552515	Group9.14_18404_18473	16	7	15	CG7269		33781	FBgn0014189	Hel25E	spliceosome rna helicase ddx39b	XP_001606535	gi|156550340|ref|XP_001606535.1|PREDICTED: similar to ATP-dependent RNA helicase [Nasonia vitripennis]		regulation of alternative nuclear mRNA splicing, via spliceosome; neutral amino acid transport; protein complex assembly; auxin biosynthetic process; mitotic spindle organization; spliceosome assembly; intronless viral mRNA export from host nucleus; cellular amino acid metabolic process; transmembrane transport; RNA secondary structure unwinding;	nuclear speck; spliceosomal complex; U6 snRNP; transcription export complex; U4 snRNP; integral to plasma membrane;	L-cystine transmembrane transporter activity; SUMO binding; ATP-dependent protein binding; identical protein binding; U6 snRNA binding; neutral amino acid transmembrane transporter activity; peptide antigen binding; ATP-dependent RNA helicase activity; ATP binding; U4 snRNA binding;	helicase at isoform a	NP_723089	gi|24581952|ref|NP_723089.1|helicase at 25E, isoform A [Drosophila melanogaster] >gi|24581954|ref|NP_723090.1| helicase at 25E, isoform B [Drosophila melanogaster] >gi|24581956|ref|NP_723091.1| helicase at 25E, isoform C [Drosophila melanogaster]		mRNA export from nucleus; cytoplasmic mRNA processing body assembly; pole plasm assembly; dorsal/ventral axis specification; cellular component morphogenesis; mitotic spindle elongation; regulation of alternative nuclear mRNA splicing, via spliceosome; organ development; response to DNA damage stimulus; female germ-line stem cell division; regulation of translation; germarium-derived egg chamber …	spliceosomal complex; intracellular non-membrane-bounded organelle; cytoplasmic mRNA processing body; pole plasm;	ATP-dependent RNA helicase activity; SUMO binding; ATP binding; RNA binding;
AM08330	1.24349	Queen	0.0279766	0.761101	OGS	GB15748-PA		GB15748-RA [PREDICTED: Apis mellifera similar to Protein C12orf4 (LOC410871), mRNA], similar to fly gene FBgn0039589/CG9986	GB15748		LOC410871	Group2.34_73813_73882	40	7	1	CG9986		43386	FBgn0039589	CG9986	uncharacterized protein c12orf4 homolog	XP_968937	gi|91093893|ref|XP_968937.1|PREDICTED: similar to Uncharacterized protein C12orf4 [Tribolium castaneum]	8.85e-144				CG9986 [Drosophila melanogaster]	NP_651623	gi|21357761|ref|NP_651623.1|CG9986 [Drosophila melanogaster]	9.9631e-128
AM06031	1.24405	Worker	0.0084158	0.279764	OGS	GB13427-PA		GB13427-RA [PREDICTED: Apis mellifera similar to CG17337-PA, transcript variant 1 (LOC412393), mRNA], similar to fly gene FBgn0033035/CG17337	GB13427		LOC412393	GroupUn.604_6665_6734	14	21	13	CG17337		35507	FBgn0033035	CG17337	glutamate carboxypeptidase	XP_001604790	gi|156555350|ref|XP_001604790.1|PREDICTED: similar to glutamate carboxypeptidase [Nasonia vitripennis]		proteolysis;		carboxypeptidase activity; protein binding; metallopeptidase activity;	CG17337 [Drosophila melanogaster]	NP_610181	gi|24585880|ref|NP_610181.2|CG17337 [Drosophila melanogaster]
AM09091	1.24407	Worker	0.0409941	0.462094	OGS	GB16512-PA		GB16512-RA [PREDICTED: Apis mellifera similar to MBD2 (methyl-CpG-binding protein)-interacting zinc finger protein (LOC725303), mRNA], similar to fly gene FBgn0025635/CG17829	GB16512		LOC725303	GroupUn.476_5271_5340	37	11	7	CG17829		47718	FBgn0025635	CG17829	histone h4 transcription factor	XP_001606774	gi|156548155|ref|XP_001606774.1|PREDICTED: similar to MBD2-interacting zinc finger [Nasonia vitripennis]	4.24e-179				isoform a	NP_652054	gi|24638910|ref|NP_652054.1|CG17829, isoform A [Drosophila melanogaster] >gi|24638912|ref|NP_726684.1| CG17829, isoform B [Drosophila melanogaster]	5.90626e-62	anatomical structure morphogenesis; organ development; regulation of transcription;	intracellular organelle;	nucleic acid binding;
AM05608	1.24417	Worker	0.0171175	0.923475	OGS	GB12997-PA		GB12997-RA [PREDICTED: Apis mellifera similar to galactokinase 2 isoform 2 (LOC551581), mRNA], similar to fly gene FBgn0035950/CG5288	GB12997		LOC551581	Group1.27_8482_8551	6	10	1	CG5288		39031	FBgn0035950	CG5288	galactokinase 2	XP_002429248	gi|242017545|ref|XP_002429248.1|N-acetylgalactosamine kinase, putative [Pediculus humanus corporis]	5.52e-110	cellular metabolic process;		phosphotransferase activity, alcohol group as acceptor; kinase activity;	isoform b	NP_648276	gi|21355577|ref|NP_648276.1|CG5288, isoform B [Drosophila melanogaster] >gi|24661285|ref|NP_729438.1| CG5288, isoform A [Drosophila melanogaster] >gi|24661292|ref|NP_729439.1| CG5288, isoform C [Drosophila melanogaster] >gi|320545715|ref|NP_001189074.1| CG5288, isoform D [Drosophila melanogaster]	1.65095e-106
AM01548	1.24436	Worker	0.0460531		UI_EST	BI507850		XM_391841.3 [PREDICTED: Apis mellifera similar to 14-3-3 CG17870-PC, isoform C, transcript variant 1 (LOC408289), mRNA]				Group10.37_150966_151035	23	4	1
AM03590	1.24437	Worker	0.0217131	0.238671	OGS	GB10967-PA		GB10967-RA [PREDICTED: Apis mellifera similar to Protein-L-isoaspartate(D-aspartate) O-methyltransferase (Protein-beta-aspartate methyltransferase) (PIMT) (Protein L-isoaspartyl/D-aspartyl methyltransferase) (L-isoaspartyl protein carboxyl methyltransferase) (LOC409488), mRNA], similar to fly gene FBgn0015276/Pcmt	GB10967		LOC409488	Group4.23_871746_871815	12	3	1	CG2152		40668	FBgn0015276	Pcmt	protein-l-isoaspartate(d-aspartate) o-methyltransferase	XP_001602813	gi|156552509|ref|XP_001602813.1|PREDICTED: similar to LOC495685 protein [Nasonia vitripennis]	5.01e-72	protein modification process;		methyltransferase activity;	protein-l-isoaspartate (d-aspartate) o-methyltransferase	NP_536756	gi|17981723|ref|NP_536756.1|Protein-L-isoaspartate (D-aspartate) O-methyltransferase [Drosophila melanogaster]	1.11639e-62			protein-L-isoaspartate (D-aspartate) O-methyltransferase activity;
AM05745	1.24516	Worker	0.0341449	0.25898	OGS	GB13136-PA		GB13136-RA [PREDICTED: Apis mellifera similar to YEATS domain containing 4 (LOC412705), mRNA], similar to fly gene FBgn0031873/Gas41	GB13136		Gas41	Group11.38_176863_176932	36	9	21	CG9207		33973	FBgn0031873	Gas41	yeats domain containing 4	XP_001605429	gi|156547731|ref|XP_001605429.1|PREDICTED: similar to ENSANGP00000022234, partial [Nasonia vitripennis]	3.06e-106	regulation of growth; histone H4 acetylation; histone H2A acetylation; mitosis; positive regulation of transcription, DNA-dependent;	nuclear matrix; NuA4 histone acetyltransferase complex;	protein C-terminus binding; transcription factor activity; structural constituent of cytoskeleton;	enl af9-related	NP_609086	gi|19920856|ref|NP_609086.1|Gas41 [Drosophila melanogaster]	3.29798e-103	transcription initiation from RNA polymerase II promoter;	transcription factor TFIID complex;	general RNA polymerase II transcription factor activity;
AM03444	1.24527	Queen	0.0398873	0.483596	OGS	GB10819-PA		GB10819-RA [PREDICTED: Apis mellifera similar to Actin-related protein 87C CG6174-PA (LOC551438), mRNA], similar to fly gene FBgn0011745/Arp87C	GB10819		LOC551438	GroupUn.36_49798_49867	34	7	17	CG6174		41566	FBgn0011745	Arp87C	arp1 actin-related protein 1 homolog centractin alpha	XP_002608158	gi|260826410|ref|XP_002608158.1|hypothetical protein BRAFLDRAFT_125875 [Branchiostoma floridae]			cytoskeleton; cytoplasm;	ATP binding; protein binding;	actin isoform a	NP_524331	gi|24646371|ref|NP_524331.2|Actin-related protein 87C [Drosophila melanogaster]		actin filament organization; positive regulation of NFAT protein import into nucleus; heart development; chondroitin sulfate biosynthetic process; phagocytosis, engulfment; inter-male aggressive behavior; ovarian nurse cell to oocyte transport; sperm individualization; mushroom body development; cytokinesis; neuron projection morphogenesis; cell morphogenesis involved in neuron differentiation; s…	actin filament; lipid particle; Ino80 complex;	glucuronosyltransferase activity; structural constituent of cytoskeleton; protein binding;
AM08517	1.24596	Worker	0.0015247	0.579041	OGS	GB15936-PA		GB15936-RA [PREDICTED: Apis mellifera similar to CG2931-PA, transcript variant 1 (LOC408620), mRNA], similar to fly gene FBgn0037342/CG2931	GB15936		LOC408620	Group1.11_330670_330739	1	16	17	CG2931		40673	FBgn0037342	CG2931	poly -binding	XP_001603091	gi|156547135|ref|XP_001603091.1|PREDICTED: similar to ENSANGP00000027344 [Nasonia vitripennis]	1.15e-117		precatalytic spliceosome; catalytic step 2 spliceosome;	nucleic acid binding; nucleotide binding;	isoform b	NP_649552	gi|21357051|ref|NP_649552.1|CG2931 [Drosophila melanogaster]	1.34319e-72	regulation of alternative nuclear mRNA splicing, via spliceosome; central nervous system development; regulation of translation; negative regulation of mRNA 3'-end processing; germ cell development; germarium-derived egg chamber formation;	Cajal body; precatalytic spliceosome; catalytic step 2 spliceosome;	mRNA 3'-UTR binding;
AM11714	1.24608	Queen	0.00763545	0.421006	OGS	GB19160-PA		GB19160-RA [PREDICTED: Apis mellifera similar to Mediator complex subunit 25 CG12254-PA (LOC411545), mRNA], similar to fly gene FBgn0038760/MED25	GB19160		MED25	Group5.32_34428_34497	27	2	7	CG12254		42385	FBgn0038760	MED25	mediator complex subunit 25	XP_001605748	gi|156552155|ref|XP_001605748.1|PREDICTED: similar to CG12254-PA [Nasonia vitripennis]	1.42e-115				mediator complex subunit 25	NP_650854	gi|21356325|ref|NP_650854.1|mediator complex subunit 25 [Drosophila melanogaster]	1.53495e-64	nervous system development;
AM11118	1.2464	Queen	0.0452156	0.46897	OGS	GB18558-PA		GB18558-RA [PREDICTED: Apis mellifera similar to SEC13-like 1 isoform b (LOC410030), mRNA], similar to fly gene FBgn0024509/sec13	GB18558		LOC410030	Group5.13_341609_341678	26	21	13	CG6773		44437	FBgn0024509	sec13	protein transport protein sec13	XP_001599879	gi|156540469|ref|XP_001599879.1|PREDICTED: similar to protein transport protein sec13 [Nasonia vitripennis]	2.35e-165				isoform a	NP_651977	gi|21356113|ref|NP_651977.1|sec13 [Drosophila melanogaster]	6.27593e-146	membrane budding; reproductive developmental process; cellular macromolecule catabolic process; regulation of transcription from RNA polymerase II promoter; regulation of mitotic cell cycle; microtubule-based process; chromatin assembly; establishment of localization in cell; cellular component morphogenesis; cell cycle process; posttranscriptional gene silencing by RNA; organ development; chitin…	ribonucleoprotein complex; protein complex; chromosome; nucleoplasm part; cytoplasmic part;	catalytic activity; nucleic acid binding; enzyme binding;
AM09193	1.24673	Queen	0.0209371	0.729938	OGS	GB16615-PA		GB16615-RA [PREDICTED: Apis mellifera similar to CG4239-PC, isoform C (LOC411732), mRNA], similar to fly gene FBgn0030745/CG4239	GB16615		LOC411732	Group8.21_18186_18255	19	1	5	CG4239		32606	FBgn0030745	CG4239	transmembrane protein 38a	XP_002432591	gi|242024350|ref|XP_002432591.1|conserved hypothetical protein [Pediculus humanus corporis]	3.85e-126				isoform c	NP_573122	gi|18859841|ref|NP_573122.1|CG4239, isoform C [Drosophila melanogaster] >gi|24642505|ref|NP_727972.1| CG4239, isoform A [Drosophila melanogaster] >gi|24642507|ref|NP_727973.1| CG4239, isoform B [Drosophila melanogaster]	5.3106e-154		membrane;	cation channel activity;
AM09098	1.24684	Queen	0.00996696	1.48316	OGS	GB16519-PA		GB16519-RA [PREDICTED: Apis mellifera similar to HemK methyltransferase family member 1, transcript variant 1 (LOC409833), mRNA], similar to fly gene FBgn0031817/CG9531	GB16519		LOC409833	Group4.10_79333_79402	21	5	11	CG9531		33902	FBgn0031817	CG9531	methyltransferase family member 1	XP_001602562	gi|156548304|ref|XP_001602562.1|PREDICTED: similar to protein-(glutamine-N5) methyl transferase, putative [Nasonia vitripennis]	5.97e-91				CG9531 [Drosophila melanogaster]	NP_609031	gi|24582226|ref|NP_609031.2|CG9531 [Drosophila melanogaster]	2.33885e-53	negative regulation of mitotic cell cycle; positive regulation of cellular process; oogenesis; regulation of nucleobase, nucleoside, nucleotide and nucleic acid metabolic process; developmental process; regulation of macromolecule metabolic process; DNA replication; DNA repair;		GTP binding; single-stranded DNA-dependent ATP-dependent DNA helicase activity; GTPase activity;
AM06898	1.24712	Queen	0.0264693	0.67852	OGS	GB14298-PA		GB14298-RA [PREDICTED: Apis mellifera similar to -coatomer protein CG1528-PA, isoform A, transcript variant 2 (LOC412083), mRNA], similar to fly gene FBgn0028968/gammaCop	GB14298		gammaCop	Group16.9_572059_572128	47	18	13	CG1528		43717	FBgn0028968	gammaCop	coatomer subunit gamma-	XP_973414	gi|91090890|ref|XP_973414.1|PREDICTED: similar to RE62270p [Tribolium castaneum]		protein secretion; cytokinesis; retrograde vesicle-mediated transport, Golgi to ER; branch fusion, open tracheal system; phagocytosis, engulfment; lumen formation, open tracheal system; chitin-based embryonic cuticle biosynthetic process;	COPI vesicle coat;	binding;	gamma-coatomer isoform c	NP_001163784	gi|281362913|ref|NP_001163784.1|gamma-coatomer protein, isoform C [Drosophila melanogaster]		protein secretion; cytokinesis; retrograde vesicle-mediated transport, Golgi to ER; branch fusion, open tracheal system; phagocytosis, engulfment; lumen formation, open tracheal system; chitin-based embryonic cuticle biosynthetic process;	COPI vesicle coat;
AM09409	1.24718	Queen	0.00386062	0.631781	OGS	GB16831-PA		GB16831-RA [PREDICTED: Apis mellifera similar to WD and tetratricopeptide repeats 1 (LOC413547), mRNA], similar to fly gene FBgn0000057/adp	GB16831		LOC413547	Group10.44_50853_50922	40	11	17	CG5124		37073	FBgn0000057	adp	wd and tetratricopeptide repeats protein 1-like	XP_001601818	gi|156551322|ref|XP_001601818.1|PREDICTED: similar to MGC78868 protein [Nasonia vitripennis]					isoform b	NP_611296	gi|24654819|ref|NP_611296.2|adipose [Drosophila melanogaster]	1.33403e-149	mitotic cell cycle;
AM12194	1.24719	Worker	0.0232902	0.81962	OGS	GB19644-PA		GB19644-RA [PREDICTED: Apis mellifera similar to CG7272-PA (LOC409141), mRNA], similar to fly gene FBgn0036501/CG7272	GB19644		LOC409141	Group5.31_83423_83492	34	24	9	CG7272		39670	FBgn0036501	CG7272	sugar transporter sweet1-like isoform 1	XP_001650785	gi|157109690|ref|XP_001650785.1|hypothetical protein AaeL_AAEL005353 [Aedes aegypti]	2.61e-43				CG7272 [Drosophila melanogaster]	NP_648768	gi|21357351|ref|NP_648768.1|CG7272 [Drosophila melanogaster]	5.92662e-47	anatomical structure development; multicellular organismal development;		carboxypeptidase activity;
AM11038	1.24722	Queen	0.00250483	0.591927	OGS	GB18476-PA		GB18476-RA [PREDICTED: Apis mellifera similar to CG15100-PA (LOC413796), mRNA], similar to fly gene FBgn0034401/CG15100	GB18476		LOC413796	Group6.2_192146_192215	23	23	11	CG15100		37177	FBgn0034401	CG15100	methionine-trna synthetase	XP_001602511	gi|156549927|ref|XP_001602511.1|PREDICTED: similar to ENSANGP00000010004 [Nasonia vitripennis]					methionyl-trna synthetase	NP_611382	gi|24655311|ref|NP_611382.1|CG15100 [Drosophila melanogaster]		cellular process;
AM09292	1.24734	Worker	0.0185045	1.28914	OGS	GB16713-PA		GB16713-RA, similar to fly gene FBgn0036288/CG10660	GB16713		LOC724498	Group10.3_214535_214604	33	3	11	CG10660		39422	FBgn0036288	CG10660	PREDICTED: similar to ENSANGP00000025578 [Nasonia vitripennis]	XP_001604209	gi|156551423|ref|XP_001604209.1|PREDICTED: similar to ENSANGP00000025578 [Nasonia vitripennis]	4.51e-160				CG10660 [Drosophila melanogaster]	NP_648578	gi|24663308|ref|NP_648578.1|CG10660 [Drosophila melanogaster]	2.11506e-27	cGMP transport; compound eye retinal cell programmed cell death; memory; cellular biogenic amine biosynthetic process; regulation of proteolysis; open tracheal system development; response to red light; ommochrome biosynthetic process; regulation of retinal cell programmed cell death; ecdysone-mediated induction of salivary gland cell autophagic cell death; larval midgut cell programmed cell deat…	ATP-binding cassette (ABC) transporter complex; cytoplasmic vesicle; integral to plasma membrane;	serine-type endopeptidase activity; purine ribonucleotide binding; eye pigment precursor transporter activity; transmembrane receptor activity;
AM10547	1.2477	Queen	0.00110074	0.783907	OGS	GB17974-PA		GB17974-RA [PREDICTED: Apis mellifera similar to lethal-(2)-denticleless CG11295-PA (LOC412472), mRNA], similar to fly gene FBgn0013548/l(2)dtl	GB17974		LOC412472	Group4.7_904932_905001	18	11	23	CG11295		46326	FBgn0013548	l(2)dtl	lethal denticleless	XP_001602660	gi|156550267|ref|XP_001602660.1|PREDICTED: similar to conserved hypothetical protein [Nasonia vitripennis]					isoform a	NP_524871	gi|17864534|ref|NP_524871.1|lethal-(2)-denticleless [Drosophila melanogaster]	1.13771e-156	reproductive developmental process; cell development; microtubule-based process; generation of neurons; establishment of localization in cell; cellular component assembly; anatomical structure morphogenesis; RNA metabolic process; regulation of cellular process; cell cycle; reproductive cellular process; transcription; oogenesis; nucleosome organization;	protein complex; intracellular non-membrane-bounded organelle; nuclear part;	protein binding;
AM06454	1.24839	Queen	0.0441598	0.305299	OGS	GB13855-PA		GB13855-RA [PREDICTED: Apis mellifera similar to CG10627-PA (LOC725539), mRNA], similar to fly gene FBgn0036298/CG10627	GB13855		LOC725539	Group10.45_13246_13315	23	14	11	CG10627		39434	FBgn0036298	CG10627	phosphoacetylglucosamine mutase	XP_001601760	gi|156551318|ref|XP_001601760.1|PREDICTED: similar to phosphoglucomutase [Nasonia vitripennis]	1.27e-68			metal ion binding; intramolecular transferase activity, phosphotransferases;	CG10627 [Drosophila melanogaster]	NP_648588	gi|21355323|ref|NP_648588.1|CG10627 [Drosophila melanogaster]	4.6111e-72
AM05978	1.24877	Worker	0.0295008	0.292842	OGS	GB13375-PA		GB13375-RA [PREDICTED: Apis mellifera similar to nitrogen fixation cluster-like (LOC409130), mRNA], similar to fly gene FBgn0037637/CG9836	GB13375		Iscu	Group3.13_31805_31874	6	1	5	CG9836		41059	FBgn0037637	CG9836	iron-sulfur cluster assembly enzyme mitochondrial-like	XP_001608255	gi|156536959|ref|XP_001608255.1|PREDICTED: similar to Si:ch211-191d15.2 [Nasonia vitripennis]	2.05e-59	iron-sulfur cluster assembly; nitrogen fixation;	nucleus; cytosol; mitochondrion;	iron-sulfur cluster binding; iron ion binding; protein complex scaffold;	CG9836 [Drosophila melanogaster]	NP_649840	gi|21355597|ref|NP_649840.1|CG9836 [Drosophila melanogaster]	1.60667e-73			protein binding; iron-sulfur cluster binding; iron ion binding;
AM08624	1.24921	Queen	0.00418395	0.660056	OGS	GB16043-PA		GB16043-RA, similar to fly gene FBgn0034430/mip40	GB16043		mip40	Group3.13_117588_117657	15	11	11	CG15119		37215	FBgn0034430	mip40	protein lin-37 homolog	XP_001604648	gi|156547221|ref|XP_001604648.1|PREDICTED: hypothetical protein [Nasonia vitripennis]	2.67e-67				myb-interacting protein 40	NP_611407	gi|19922592|ref|NP_611407.1|Myb-interacting protein 40 [Drosophila melanogaster]	1.33512e-16	gamete generation;
AM08771	1.24972	Queen	0.0239768	0.515403	OGS	GB16194-PA		GB16194-RA [PREDICTED: Apis mellifera similar to pericentriolar material 1 (LOC552044), mRNA], similar to fly gene FBgn0036365/CG10732	GB16194		LOC552044	Group2.36_413791_413860	33	7	7	CG10732		39513	FBgn0036365	CG10732	pericentriolar material 1	YP_003178814	gi|257389041|ref|YP_003178814.1|chromosome segregation protein SMC [Halomicrobium mukohataei DSM 12286]	1.19e-05
AM03432	1.24978	Worker	0.00172367	0.32479	OGS	GB10807-PA		GB10807-RA [PREDICTED: Apis mellifera similar to Putative ATP-dependent Clp protease proteolytic subunit, mitochondrial precursor (Endopeptidase Clp) (LOC409011), mRNA], similar to fly gene FBgn0032229/CG5045	GB10807		LOC409011	Group9.22_356684_356753	11	11	5	CG5045		34402	FBgn0032229	CG5045	atp-dependent clp protease proteolytic mitochondrial	XP_001599209	gi|156541196|ref|XP_001599209.1|PREDICTED: hypothetical protein [Nasonia vitripennis]	3.44e-95	protein homooligomerization; misfolded or incompletely synthesized protein catabolic process;	mitochondrial matrix;	identical protein binding; serine-type endopeptidase activity; ATP binding;	CG5045 [Drosophila melanogaster]	NP_609388	gi|20129427|ref|NP_609388.1|CG5045 [Drosophila melanogaster]	1.93383e-101	proteolysis;		serine-type endopeptidase activity;
AM04666	1.24984	Queen	0.00409337	0.368503	OGS	GB12049-PA		GB12049-RA [PREDICTED: Apis mellifera similar to Putative actin-interacting protein 1 (AIP1) (LOC412495), mRNA], similar to fly gene FBgn0036357/CG10724	GB12049		flr	GroupUn.123_24488_24557	31	22	3	CG10724		39505	FBgn0036357	CG10724	wd-repeat protein	XP_001604198	gi|156545667|ref|XP_001604198.1|PREDICTED: similar to wd-repeat protein [Nasonia vitripennis]		actin filament depolymerization; imaginal disc-derived wing hair organization; phagocytosis, engulfment;		actin binding;	isoform a	NP_648642	gi|21356527|ref|NP_648642.1|flare, isoform A [Drosophila melanogaster]		RNA processing; phagocytosis, engulfment; imaginal disc-derived wing hair organization; posttranscriptional gene silencing by RNA; regulation of cellular process; cellular macromolecule biosynthetic process; cell cycle; actin filament depolymerization; response to stimulus;	ribonucleoprotein complex; protein complex; nuclear part; cytoplasmic part;	nucleic acid binding; actin binding;
AM03823	1.25003	Worker	0.0323253	1.25321	OGS	GB11200-PA		GB11200-RA [PREDICTED: Apis mellifera similar to Diphthamide methyltransferase CG31289-PA (LOC412557), mRNA], similar to fly gene FBgn0024558/Dph5	GB11200		Dph5	Group5.33_503280_503349	23	14	9	CG31289		42663	FBgn0024558	Dph5	diphthine synthase	XP_001604120	gi|156551147|ref|XP_001604120.1|PREDICTED: similar to ENSANGP00000003767 [Nasonia vitripennis]	2.51e-93	metabolic process;		methyltransferase activity;	diphthamide methyltransferase	NP_524452	gi|28572120|ref|NP_524452.4|diphthamide methyltransferase [Drosophila melanogaster]	9.31875e-109
AM12853	1.25058	Queen	0.042961	0.418508	JDE_EST	jdeC37_		[Antisense] GB17056-RA [PREDICTED: Apis mellifera similar to Cyclophilin 1 CG9916-PA (LOC409890), mRNA], similar to fly gene FBgn0004432/Cyp1	GB17056		LOC409890	Group16.16_14463_14531	11	6	23	CG9916		32595	FBgn0004432	Cyp1	peptidyl-prolyl cis-trans isomerase-like	gi|156550663|ref|XP_001605203.1|PREDICTED: similar to putative peptidyl-prolyl cis-trans isomerase [Nasonia vitripennis]	XP_001605203	3.63e-85				isoform b	gi|45549139|ref|NP_523366.2|cyclophilin 1 [Drosophila melanogaster]	NP_523366	3.21871e-98	apoptosis in response to endoplasmic reticulum stress; 'de novo' protein folding; phagocytosis, engulfment; nuclear mRNA splicing, via spliceosome; phototransduction, visible light; rhodopsin biosynthetic process;	cytoplasmic membrane-bounded vesicle; endoplasmic reticulum lumen; nuclear membrane; membrane fraction; precatalytic spliceosome; rhabdomere; small nuclear ribonucleoprotein complex; integral to membrane; catalytic step 2 spliceosome; lipid particle;	nucleotide binding; peptidyl-prolyl cis-trans isomerase activity; cyclosporin A binding; mRNA binding;
AM06458	1.25069	Worker	0.0484821	0.300002	OGS	GB13859-PA		GB13859-RA [PREDICTED: Apis mellifera similar to CG32158-PC, isoform C (LOC552239), mRNA], similar to fly gene FBgn0052158/CG32158	GB13859		LOC552239	GroupUn.1347_697_766	34	13	3	CG42514		8674108	FBgn0260388	CG42514	adenylate cyclase	XP_002424453	gi|242007246|ref|XP_002424453.1|adenylate cyclase, putative [Pediculus humanus corporis]	2.27e-31	transmembrane transport;			isoform a	NP_648899	gi|24665347|ref|NP_648899.2|CG42514, isoform C [Drosophila melanogaster]	1.17981e-31
AM03463	1.25109	Queen	0.0123637	0.317091	OGS	GB10838-PA		GB10838-RA, similar to fly gene FBgn0031772/CG13994	GB10838			Group9.16_13610_13679	34	6	15	CG13994		33853	FBgn0031772	CG13994	protein phosphatase 1 regulatory subunit 11	XP_001847743	gi|170039871|ref|XP_001847743.1|conserved hypothetical protein [Culex quinquefasciatus]	2.26e-15		soluble fraction;	protein binding; phosphoprotein phosphatase inhibitor activity;	CG13994 [Drosophila melanogaster]	NP_608988	gi|19920796|ref|NP_608988.1|CG13994 [Drosophila melanogaster]	9.30896e-14
AM06420	1.25112	Worker	0.0238345	0.7405	OGS	GB13821-PA		GB13821-RA [PREDICTED: Apis mellifera similar to CG3609-PA (LOC412231), mRNA], similar to fly gene FBgn0031418/CG3609	GB13821		LOC412231	GroupUn.458_17622_17691	27	10	11	CG3609		33421	FBgn0031418	CG3609	dimeric dihydrodiol dehydrogenase	XP_001607561	gi|156551936|ref|XP_001607561.1|PREDICTED: similar to dimeric dihydrodiol dehydrogenase [Nasonia vitripennis]	5.13e-113			oxidoreductase activity;	isoform a	NP_608675	gi|24581117|ref|NP_608675.1|CG3609, isoform A [Drosophila melanogaster] >gi|320544452|ref|NP_001188684.1| CG3609, isoform B [Drosophila melanogaster]	3.07931e-102
AM02973	1.25185	Worker	0.0369969	0.526318	OGS	GB10343-PA		GB10343-RA [PREDICTED: Apis mellifera similar to mitochondrial ribosomal protein S17 CG4326-PA (LOC551158), mRNA], similar to fly gene FBgn0034986/mRpS17	GB10343		mRpS17	Group1.66_346826_346895	37	14	21	CG4326		37872	FBgn0034986	mRpS17	mitochondrial ribosomal protein s17	XP_972027	gi|91087591|ref|XP_972027.1|PREDICTED: similar to GA18111-PA [Tribolium castaneum]	1.43e-49	transmembrane transport; translation;	mitochondrial small ribosomal subunit; membrane;	binding; structural constituent of ribosome;	mitochondrial ribosomal protein s17	NP_525119	gi|24762582|ref|NP_525119.1|mitochondrial ribosomal protein S17 [Drosophila melanogaster]	2.87625e-62		mitochondrial small ribosomal subunit;	structural constituent of ribosome;
AM01868	1.25256	Queen	0.00193068		UI_EST	BI511022		BB160004A20F05.5 Bee Brain Normalized Library, BB16 Apis mellifera cDNA clone BB160004A20F05 5', mRNA sequence				Group1.66_1146971_1147040	7	2	3
AM03730	1.2539	Queen	0.0152421	0.606153	OGS	GB11106-PA		GB11106-RA [PREDICTED: Apis mellifera similar to REG CG1591-PA (LOC410403), mRNA], similar to fly gene FBgn0029133/REG	GB11106		LOC410403	Group13.4_1617_1686	11	20	21	CG1591		32274	FBgn0029133	REG	proteasome subunit	XP_001604188	gi|156550873|ref|XP_001604188.1|PREDICTED: similar to proteasome activator subunit [Nasonia vitripennis]	7.41e-120	regulation of apoptosis; nuclear mRNA splicing, via spliceosome;	nucleolus; proteasome activator complex; precatalytic spliceosome; catalytic step 2 spliceosome;	MDM2 binding; p53 binding; proteasome activator activity;	REG [Drosophila melanogaster]	NP_572866	gi|18860055|ref|NP_572866.1|REG [Drosophila melanogaster]	1.45137e-122	nuclear mRNA splicing, via spliceosome;	nucleolus; proteasome activator complex; precatalytic spliceosome; catalytic step 2 spliceosome;	proteasome activator activity;
AM05869	1.25408	Worker	0.0402752	1.10146	OGS	GB13262-PA		GB13262-RA [PREDICTED: Apis mellifera similar to syntaxin 6 (LOC409623), mRNA], similar to fly gene FBgn0037084/Syx6	GB13262		Syx6	Group11.1_413050_413119	46	12	5	CG7736		40373	FBgn0037084	Syx6	syntaxin 6	XP_967493	gi|91078614|ref|XP_967493.1|PREDICTED: similar to syntaxin-like protein [Tribolium castaneum]	5.33e-98	intracellular transport; endosome organization; vesicle fusion; protein transport;	early endosome; Golgi apparatus part; plasma membrane; clathrin-coated vesicle; perinuclear region of cytoplasm;	protein binding;	syntaxin isoform d	NP_995814	gi|45552581|ref|NP_995814.1|syntaxin 6, isoform D [Drosophila melanogaster]	5.74797e-73	synaptic vesicle docking during exocytosis;	plasma membrane;	SNAP receptor activity;
AM09503	1.25408	Queen	0.0472592	1.34543	OGS	GB16926-PA		GB16926-RA [PREDICTED: Apis mellifera similar to replication factor C (activator 1) 2 (LOC551540), mRNA], similar to fly gene FBgn0015287/RfC40	GB16926		RfC4	Group3.38_399402_399471	47	16	15	CG14999		38492	FBgn0015287	RfC40	replication factor c subunit 2	XP_001607747	gi|156537616|ref|XP_001607747.1|PREDICTED: similar to ENSANGP00000009446 [Nasonia vitripennis]	1.11e-153				replication factor c subunit 4	NP_523915	gi|17647857|ref|NP_523915.1|replication factor C subunit 4 [Drosophila melanogaster]	2.4741e-173	mitotic chromosome condensation; female meiosis chromosome segregation; DNA damage checkpoint; DNA replication checkpoint; DNA repair; DNA strand elongation involved in DNA replication;	DNA replication factor C complex; nucleus;	SUMO binding; DNA clamp loader activity; ATP-dependent DNA helicase activity; ATP binding;
AM02345	1.25412	Worker	0.0314342		UI_EST	BI515062		BB160017A20E09.5 Bee Brain Normalized Library, BB16 Apis mellifera cDNA clone BB160017A20E09 5', mRNA sequence				Group2.30_1112342_1112411	44	5	7
AM03388	1.25414	Queen	0.0325683	0.287501	OGS	GB10763-PA		GB10763-RA [PREDICTED: Apis mellifera similar to Clipper CG3642-PA (LOC412627), mRNA], similar to fly gene FBgn0015621/Clp	GB10763		Clp	Group10.31_677494_677563	36	18	3	CG3642		33259	FBgn0015621	Clp	cleavage and polyadenylation specificity factor subunit 4	NP_001153741	gi|237681208|ref|NP_001153741.1|cleavage and polyadenylation specific factor 4, 30kDa [Tribolium castaneum]	5.6e-123	mRNA polyadenylation; mRNA cleavage;	mRNA cleavage and polyadenylation specificity factor complex;	endoribonuclease activity; nucleic acid binding; zinc ion binding;	clipper [Drosophila melanogaster]	NP_477156	gi|17137188|ref|NP_477156.1|clipper [Drosophila melanogaster]	4.76294e-139	mRNA polyadenylation; mRNA cleavage;	mRNA cleavage and polyadenylation specificity factor complex;	endoribonuclease activity;
AM06496	1.25456	Queen	0.0481657	0.348421	OGS	GB13898-PA		[Antisense] GB13898-RA [PREDICTED: Apis mellifera similar to CG8596-PA (LOC552144), mRNA], similar to fly gene FBgn0035767/CG8596	GB13898		LOC552144	Group10.30_2781_2850	2	10	21	CG8596		38813	FBgn0035767	CG8596	cg8596 cg8596- partial	gi|156540177|ref|XP_001600912.1|PREDICTED: similar to GH22722p [Nasonia vitripennis]	XP_001600912		transmembrane transport;			tetracycline resistance	gi|45550550|ref|NP_648107.3|CG8596 [Drosophila melanogaster]	NP_648107
AM11330	1.25461	Worker	0.0353809	0.654601	OGS	GB18770-PA		GB18770-RA [PREDICTED: Apis mellifera similar to eIF-5A CG3186-PA, isoform A (LOC552572), mRNA], similar to fly gene FBgn0034967/eIF-5A	GB18770		LOC552572	GroupUn.903_741_810	5	18	21	CG3186		37846	FBgn0034967	eIF-5A	initiation factor 5a	XP_001607976	gi|156546014|ref|XP_001607976.1|PREDICTED: similar to translation initiation factor 5a isoform 2 [Nasonia vitripennis] >gi|156546016|ref|XP_001607974.1| PREDICTED: similar to translation initiation factor 5a isoform 1 [Nasonia vitripennis] >gi|156546018|ref|XP_001607980.1| PREDICTED: similar to translation initiation factor 5a isoform 3 [Nasonia vitripennis]	6.09e-85				eif- isoform a	NP_611878	gi|19922878|ref|NP_611878.1|eIF-5A, isoform A [Drosophila melanogaster] >gi|24762531|ref|NP_726411.1| eIF-5A, isoform B [Drosophila melanogaster]	7.02957e-93	translational initiation; translational frameshifting; salivary gland cell autophagic cell death; peptidyl-lysine modification to hypusine; positive regulation of translational termination; positive regulation of translational elongation;	cytosol;	translation initiation factor activity; translation elongation factor activity; RNA binding; ribosome binding; translation regulator activity;
AM11005	1.25468	Worker	0.017471	0.483069	OGS	GB18442-PA		GB18442-RA [PREDICTED: Apis mellifera hypothetical LOC551740, transcript variant 2 (LOC551740), mRNA], similar to fly gene FBgn0032251/CG13142	GB18442		LOC551740	Group14.23_857411_857480	36	7	1	CG13142		34434	FBgn0032251	CG13142	non-smc element 4 homolog a	XP_001602146	gi|156545120|ref|XP_001602146.1|PREDICTED: hypothetical protein [Nasonia vitripennis]	2.02e-57				isoform b	NP_609405	gi|221474339|ref|NP_609405.2|CG13142, isoform B [Drosophila melanogaster] >gi|281364793|ref|NP_001162938.1| CG13142, isoform C [Drosophila melanogaster]	2.7526e-13	cellular process; regulation of gene expression; proteolysis;	proteasome regulatory particle, lid subcomplex;	endopeptidase activity; protein binding;
AM05975	1.25482	Worker	0.0127364	0.472697	OGS	GB13372-PA		GB13372-RA [PREDICTED: Apis mellifera similar to CG5976-PB, isoform B (LOC411943), mRNA], similar to fly gene FBgn0036999/CG5976	GB13372		LOC411943	Group11.11_107851_107920	28	22	9	CG5976		40270	FBgn0036999	CG5976	glutaminyl-peptide cyclotransferase	XP_001604164	gi|156549632|ref|XP_001604164.1|PREDICTED: similar to CG5976 [Nasonia vitripennis]	3.64e-117				isoform b	NP_788550	gi|28574640|ref|NP_788550.1|CG5976, isoform B [Drosophila melanogaster]	2.58902e-111	defense response to Gram-negative bacterium;
AM11642	1.25563	Worker	0.031506	0.449299	OGS	GB19087-PA		GB19087-RA	GB19087			GroupUn.624_9053_9122	9	15	19						PREDICTED: hypothetical protein [Nasonia vitripennis]	XP_001605400	gi|156550767|ref|XP_001605400.1|PREDICTED: hypothetical protein [Nasonia vitripennis]	1.25e-13
AM02372	1.25657	Worker	0.0372244		UI_EST	BI515268		NW_001253102.1 SET: UI_EST BI515268; Apis mellifera linkage group 14 genomic contig, reference assembly (based on Amel_4.0 Group14.24)				Group14.24_933028_933097	37	22	19
AM10063	1.25688	Worker	0.0458338	1.18303	OGS	GB17492-PA		GB17492-RA, similar to fly gene FBgn0035624/Eaf6	GB17492			Group8.36_230555_230624	2	20	17	CG12756		38637	FBgn0035624	Eaf6	uncharacterized protein c1orf149 homolog	XP_001603596	gi|156551398|ref|XP_001603596.1|PREDICTED: similar to conserved hypothetical protein [Nasonia vitripennis]	2.23e-68				mucin related 89f	NP_647981	gi|21358515|ref|NP_647981.1|Eaf6 [Drosophila melanogaster]	7.16618e-51	0	NuA4 histone acetyltransferase complex;
AM07022	1.25694	Worker	0.0449378	1.2848	OGS	GB14424-PA		GB14424-RA [PREDICTED: Apis mellifera similar to Nidogen/entactin CG12908-PA, isoform A (LOC408797), mRNA], similar to fly gene FBgn0026403/Ndg	GB14424		Ndg	Group4.22_266389_266458	34	13	7	CG12908		36089	FBgn0026403	Ndg	nidogen isoform a	XP_972325	gi|91080871|ref|XP_972325.1|PREDICTED: similar to nidogen [Tribolium castaneum]					isoform c	NP_610575	gi|24652408|ref|NP_610575.1|Nidogen/entactin, isoform A [Drosophila melanogaster]
AM05184	1.25695	Queen	0.0163315	0.652267	OGS	GB12568-PA		GB12568-RA [PREDICTED: Apis mellifera similar to CG32708-PA (LOC724363), mRNA], similar to fly gene FBgn0052708/CG32708	GB12568		LOC724363	GroupUn.48_25710_25779	34	11	7	CG32708		318161	FBgn0052708	CG32708	activator of basal	XP_002433223	gi|242025622|ref|XP_002433223.1|Activator of basal transcription, putative [Pediculus humanus corporis]	3.57e-49			binding;	CG32708 [Drosophila melanogaster]	NP_727306	gi|24640717|ref|NP_727306.1|CG32708 [Drosophila melanogaster]	4.21272e-51
AM12661	1.25804	Worker	0.0258808	0.718614	OGS	GB20114-PA		GB20114-RA [PREDICTED: Apis mellifera similar to CG17489-PA.3 (LOC552241), partial mRNA], similar to fly gene FBgn0064225/RpL5	GB20114		RpL5	GroupUn.1589_2594_2663	10	5	13	CG17489		3355124	FBgn0064225	RpL5	60s ribosomal protein l5	XP_002066772	gi|195437688|ref|XP_002066772.1|GK24660 [Drosophila willistoni]	5.38e-107				ribosomal protein isoform a	NP_001036387	gi|116007382|ref|NP_001036387.1|ribosomal protein L5, isoform A [Drosophila melanogaster] >gi|116007384|ref|NP_001036388.1| ribosomal protein L5, isoform B [Drosophila melanogaster]	5.16882e-137	translation;	cytosolic large ribosomal subunit;	5S rRNA binding; structural constituent of ribosome; protein binding;
AM08079	1.25813	Worker	0.041752	1.52772	OGS	GB15494-PA		GB15494-RA [PREDICTED: Apis mellifera hypothetical protein LOC724582 (LOC724582), mRNA]	GB15494		LOC724582	Group2.40_70952_71021	5	13	3
AM09463	1.25825	Worker	0.0104255	0.366624	OGS	GB16886-PA		GB16886-RA [PREDICTED: Apis mellifera similar to CG31683-PA (LOC552091), mRNA], similar to fly gene FBgn0051683/CG31683	GB16886		LOC552091	GroupUn.298_11867_11936	4	11	1	CG31683		261623	FBgn0051683	CG31683	phosphatidylcholine-sterol acyltransferase (lecithin-cholesterol acyltransferase)	XP_001607467	gi|156538577|ref|XP_001607467.1|PREDICTED: similar to phosphatidylcholine-sterol acyltransferase (lecithin-cholesterol acyltransferase) [Nasonia vitripennis]	9.17e-173				CG31683 [Drosophila melanogaster]	NP_724265	gi|56302683|ref|NP_724265.2|CG31683 [Drosophila melanogaster]	1.79022e-149		cell part;
AM10738	1.25831	Worker	0.00610477	1.27742	OGS	GB18170-PA		GB18170-RA [PREDICTED: Apis mellifera similar to CG17508-PA (LOC725167), mRNA], similar to fly gene FBgn0039970/CG17508	GB18170		LOC725167	Group3.33_44533_44602	12	11	3	CG15403	CG17508	49893	FBgn0039970	CG17508	transmembrane protein c20orf108 homolog	XP_001606632	gi|156548294|ref|XP_001606632.1|PREDICTED: similar to conserved hypothetical protein [Nasonia vitripennis]	8.9e-42				CG17508 [Drosophila melanogaster]	NP_652101	gi|24585864|ref|NP_652101.2|CG17508 [Drosophila melanogaster]	4.23493e-46	mRNA cleavage; nervous system development;	mRNA cleavage stimulating factor complex; mRNA cleavage and polyadenylation specificity factor complex;
AM11747	1.2585	Queen	0.0444697	0.596434	OGS	GB19193-PA		GB19193-RA [PREDICTED: Apis mellifera similar to Protein translation factor SUI1 homolog (LOC409076), mRNA], similar to fly gene FBgn0035423/CG17737	GB19193		LOC409076	GroupUn.433_14169_14238	41	15	15	CG17737		38398	FBgn0035423	CG17737	protein translation factor sui1 homolog	XP_001601324	gi|156555265|ref|XP_001601324.1|PREDICTED: similar to translation initiation factor 1 [Nasonia vitripennis]	2.19e-58				CG17737 [Drosophila melanogaster]	NP_647792	gi|21357193|ref|NP_647792.1|CG17737 [Drosophila melanogaster]	2.05929e-75	translational initiation;		translation initiation factor activity;
AM12461	1.25912	Worker	0.00634103	0.620439	OGS	GB19914-PA		GB19914-RA [PREDICTED: Apis mellifera similar to oxidative stress responsive 1 (LOC724683), mRNA], similar to fly gene FBgn0032231/CG5056	GB19914		LOC724683	Group10.15_29644_29713	11	19	15	CG5056		34406	FBgn0032231	CG5056	oxidative stress responsive 1	XP_001660062	gi|157123212|ref|XP_001660062.1|hypothetical protein AaeL_AAEL009441 [Aedes aegypti]	6.19e-09				CG5056 [Drosophila melanogaster]	NP_609391	gi|24583382|ref|NP_609391.1|CG5056 [Drosophila melanogaster]	1.27471e-08	cAMP biosynthetic process;		adenylate cyclase activity;
AM10798	1.25915	Worker	0.00266371	0.496241	OGS	GB18232-PA		GB18232-RA [PREDICTED: Apis mellifera similar to sugar transporter 1 CG8714-PA (LOC726814), mRNA], similar to fly gene FBgn0028563/sut1	GB18232		LOC726814	Group11.38_181745_181814	33	15	13	CG8714		35774	FBgn0028563	sut1	glucose transporter (sugar transporter	XP_001606788	gi|156545449|ref|XP_001606788.1|PREDICTED: similar to glucose transporter (sugar transporter [Nasonia vitripennis]	1.15e-158				isoform b	NP_523658	gi|17647965|ref|NP_523658.1|sugar transporter 1 [Drosophila melanogaster]	7.84425e-126	cellular process;	cell part;	sugar transmembrane transporter activity;
AM12838	1.25963	Worker	0.00876965		JDE_EST	jdeC19_		NW_001253046.1 SET: JDE_EST jdeC19_; Apis mellifera linkage group 12 genomic contig, reference assembly (based on Amel_4.0 Group12.19)				Group12.19_234464_234533	4	14	7
AM04502	1.26011	Worker	0.0285619	1.10773	OGS	GB11884-PA		GB11884-RA [PREDICTED: Apis mellifera similar to CG14301-PA (LOC411343), mRNA], similar to fly gene FBgn0038632/CG14301	GB11884		LOC411343	Group9.10_701268_701332	20	12	15	CG14301		42235	FBgn0038632	CG14301	cuticular protein analogous to peritrophins 1-b	XP_001602012	gi|156553554|ref|XP_001602012.1|PREDICTED: similar to conserved hypothetical protein [Nasonia vitripennis]	7.13e-82	chitin metabolic process;	extracellular region;	chitin binding;	isoform a	NP_650734	gi|221379915|ref|NP_650734.2|CG14301 [Drosophila melanogaster]	6.19684e-86
AM09563	1.26057	Queen	0.0486834	1.15213	OGS	GB16986-PA		GB16986-RA [PREDICTED: Apis mellifera similar to CG9307-PA, transcript variant 2 (LOC551600), mRNA], similar to fly gene FBgn0038180/CG9307	GB16986		Cht5	Group6.43_236463_236532	12	13	3	CG9307		41687	FBgn0038180	CG9307	chitinase 5	XP_002103524	gi|195571065|ref|XP_002103524.1|GD18929 [Drosophila simulans]	6.6e-101				chitinase 4	NP_650314	gi|21358195|ref|NP_650314.1|Cht5 [Drosophila melanogaster]	1.71109e-61	chitin catabolic process;	extracellular region;	chitin binding; cation binding;
AM11846	1.26072	Queen	0.0189065	0.606851	OGS	GB19293-PA		GB19293-RA [PREDICTED: Apis mellifera mitochondrial cytochrome C (CytC), mRNA], similar to fly gene FBgn0000409/Cyt-c-p	GB19293		CytC	Group10.42_357914_357983	22	13	3	CG17903		34996	FBgn0000409	Cyt-c-p	cytochrome c	XP_001606272	gi|156548290|ref|XP_001606272.1|PREDICTED: similar to Cytochrome c [Nasonia vitripennis]	1.81e-52				cytochrome c proximal	NP_477176	gi|17137228|ref|NP_477176.1|cytochrome c proximal [Drosophila melanogaster]	8.83178e-67	regulation of compound eye retinal cell programmed cell death; sperm individualization; oxidative phosphorylation; activation of caspase activity;	mitochondrial inner membrane; mitochondrial matrix;	electron transporter, transferring electrons from CoQH2-cytochrome c reductase complex and cytochrome c oxidase complex activity; heme binding;
AM09808	1.2609	Queen	0.0328083	0.542062	OGS	GB17233-PA		GB17233-RA [PREDICTED: Apis mellifera similar to CG7945-PB, isoform B (LOC551546), mRNA], similar to fly gene FBgn0036505/CG7945	GB17233		LOC551546	GroupUn.307_24484_24553	36	15	15	CG7945		39679	FBgn0036505	CG7945	tyrosine protein kinase	XP_001602353	gi|156554966|ref|XP_001602353.1|PREDICTED: similar to GA20709-PA [Nasonia vitripennis]	2.13e-62				isoform a	NP_730051	gi|24664652|ref|NP_730051.1|CG7945, isoform A [Drosophila melanogaster]	7.80687e-32	actin filament organization; positive regulation of NFAT protein import into nucleus; dendrite morphogenesis; heart development; chondroitin sulfate biosynthetic process; phagocytosis, engulfment; inter-male aggressive behavior; ovarian nurse cell to oocyte transport; muscle organ development; sperm individualization; mushroom body development; cytokinesis; skeletal myofibril assembly; positive r…	brahma complex; actin filament; lipid particle; Ino80 complex;	glucuronosyltransferase activity; structural constituent of cytoskeleton; transcription coactivator activity; ATP binding;
AM09055	1.26119	Queen	0.0429559	1.11532	OGS	GB16476-PA		GB16476-RA [PREDICTED: Apis mellifera similar to microtubule associated serine/threonine kinase 2 (LOC409193), mRNA]	GB16476			Group1.53_113665_113734	7	10	13						cartilage associated protein	XP_001607724	gi|156538663|ref|XP_001607724.1|PREDICTED: similar to cartilage associated protein [Nasonia vitripennis]	7.46e-110
AM12809	1.26263	Worker	0.0275608	0.982536	OGS	GB16773-PA		GB16773-RA [PREDICTED: Apis mellifera similar to trapped in endoderm-1 CG3171-PA (LOC725008), mRNA], similar to fly gene FBgn0046687/Tre1	GB16773		LOC725008	Group2.22_90857_90926	35	21	15	CG3171		140439	FBgn0046687	Tre1	g protein-coupled receptor	XP_001607744	gi|156549172|ref|XP_001607744.1|PREDICTED: similar to G protein coupled receptor [Nasonia vitripennis]	5.7e-115				trapped in endoderm-1	NP_524792	gi|17933712|ref|NP_524792.1|trapped in endoderm-1 [Drosophila melanogaster]	1.2816e-87	positive regulation of transcription; pole cell migration; sensory perception of sweet taste; germ cell development; G-protein coupled receptor protein signaling pathway; germ cell programmed cell death;	integral to membrane; plasma membrane;	tyramine receptor activity; taste receptor activity; neuropeptide receptor activity;
AM07711	1.26291	Worker	0.00869401	0.205603	OGS	GB15121-PA		GB15121-RA [PREDICTED: Apis mellifera similar to Vha100-1 CG1709-PE, isoform E (LOC727630), partial mRNA], similar to fly gene FBgn0028671/Vha100-1	GB15121		LOC727630	GroupUn.5178_1325_1394	18	12	15	CG1709		43442	FBgn0028671	Vha100-1	vacuolar proton atpase	XP_001607811	gi|156548604|ref|XP_001607811.1|PREDICTED: similar to vacuolar proton atpases isoform 2 [Nasonia vitripennis]		ATP synthesis coupled proton transport;	synapse; vacuolar proton-transporting V-type ATPase, V0 domain;	calmodulin binding; hydrogen-exporting ATPase activity, phosphorylative mechanism;	vha100- isoform a	NP_733276	gi|45551995|ref|NP_733276.2|Vha100-1, isoform H [Drosophila melanogaster]		ATP synthesis coupled proton transport;	synapse; vacuolar proton-transporting V-type ATPase, V0 domain;	calmodulin binding; hydrogen-exporting ATPase activity, phosphorylative mechanism;
AM09172	1.26326	Queen	0.0276231	0.201881	OGS	GB16593-PA		GB16593-RA [PREDICTED: Apis mellifera similar to RNA polymerase II 33kD subunit CG7885-PA, isoform A (LOC552458), mRNA], similar to fly gene FBgn0026373/RpII33	GB16593		LOC552458	Group10.36_114737_114806	14	13	23	CG7885		34796	FBgn0026373	RpII33	dna-directed rna polymerase ii subunit rpb3	XP_001603079	gi|156551093|ref|XP_001603079.1|PREDICTED: similar to DNA-directed RNA polymerase II polypeptide [Nasonia vitripennis]	1.24e-148				rna polymerase ii 33kd subunit	NP_477419	gi|17137650|ref|NP_477419.1|RNA polymerase II 33kD subunit [Drosophila melanogaster]	1.45229e-174	transcription from RNA polymerase II promoter;	DNA-directed RNA polymerase II, core complex;	DNA-directed RNA polymerase activity; DNA binding; protein dimerization activity;
AM02924	1.26342	Worker	0.009198	0.688977	OGS	GB10294-PA///GB10129-PA	GB10294-PA///GB10129-PA	GB10294-RA [PREDICTED: Apis mellifera similar to CG5731-PA (LOC725899), mRNA], similar to fly gene FBgn0032192/CG5731	GB10294		LOC725899	Group5.32_42887_42956	31	12	21	CG5731		34355	FBgn0032192	CG5731	alpha-galactosidase alpha-n-acetylgalactosaminidase	XP_001606799	gi|156551900|ref|XP_001606799.1|PREDICTED: similar to ENSANGP00000020847 [Nasonia vitripennis]		carbohydrate metabolic process;		hydrolase activity, hydrolyzing O-glycosyl compounds; cation binding;	isoform a	NP_609354	gi|24583253|ref|NP_609354.1|CG5731 [Drosophila melanogaster]		carbohydrate metabolic process;		cation binding;
AM08926	1.26361	Queen	0.0341649	0.394483	OGS	GB16346-PA		GB16346-RA [PREDICTED: Apis mellifera similar to Inosine-5-monophosphate dehydrogenase (IMP dehydrogenase) (IMPDH) (IMPD) (Protein raspberry), transcript variant 1 (LOC550673), mRNA], similar to fly gene FBgn0003204/ras	GB16346		ras	Group5.12_264536_264605	34	5	1	CG1799		43873	FBgn0003204	ras	inosine monophosphate dehydrogenase 1	XP_001653775	gi|157121246|ref|XP_001653775.1|inosine-5-monophosphate dehydrogenase [Aedes aegypti]					isoform a	NP_727441	gi|24641071|ref|NP_727441.1|raspberry, isoform A [Drosophila melanogaster] >gi|24641073|ref|NP_727442.1| raspberry, isoform C [Drosophila melanogaster]		perineurial glial growth; oocyte axis specification; anterior/posterior axis specification, embryo; regulation of hemocyte differentiation; negative regulation of compound eye retinal cell programmed cell death; instar larval development; gastrulation; G1/S transition of mitotic cell cycle; axon guidance; heart development; chorion-containing eggshell pattern formation; establishment or maintenan…	plasma membrane; intracellular;	GTP binding; IMP dehydrogenase activity; GDP binding; SUMO binding; GTPase activity;
AM11742	1.2643	Queen	0.0337657	1.17951	OGS	GB19188-PA		GB19188-RA [PREDICTED: Apis mellifera similar to mitochondrial ribosomal protein L49 CG4647-PA (LOC726151), mRNA], similar to fly gene FBgn0030433/mRpL49	GB19188		LOC726151	Group11.37_62692_62761	31	1	15	CG4647		32242	FBgn0030433	mRpL49	mitochondrial 39s ribosomal protein l49	XP_001844403	gi|170033072|ref|XP_001844403.1|mitochondrial 39S ribosomal protein L49 [Culex quinquefasciatus]	9.49e-34				mitochondrial ribosomal protein l49	NP_572839	gi|20129021|ref|NP_572839.1|mitochondrial ribosomal protein L49 [Drosophila melanogaster]	1.55351e-40	reproductive developmental process; regulation of transcription from RNA polymerase II promoter; regulation of mitotic cell cycle; compound eye development; axon guidance; eye morphogenesis; localization; morphogenesis of an epithelium; embryonic development; regulation of muscle organ development; regulation of growth; anterior/posterior pattern formation, imaginal disc; eye-antennal disc develo…	nucleus;	transcription repressor activity; protein binding; DNA binding; transforming growth factor beta receptor, cytoplasmic mediator activity;
AM05985	1.26608	Worker	0.0339272	0.705125	OGS	GB13382-PA		GB13382-RA [PREDICTED: Apis mellifera hypothetical protein LOC726242 (LOC726242), mRNA], similar to fly gene FBgn0052536/CG32536	GB13382		LOC726312	Group5.29_237138_237207	42	23	5	CG32536		32922	FBgn0052536	CG32536	low quality protein: receptor-binding cancer antigen expressed on o cells-like	XP_002424455	gi|242007250|ref|XP_002424455.1|conserved hypothetical protein [Pediculus humanus corporis]	4.07e-16				CG32536 [Drosophila melanogaster]	NP_728237	gi|24643221|ref|NP_728237.1|CG32536 [Drosophila melanogaster]	2.61924e-13
AM04629	1.26647	Queen	0.0235023	0.45805	OGS	GB12012-PA		GB12012-RA [PREDICTED: Apis mellifera similar to CG18041-PA (LOC552703), mRNA], similar to fly gene FBgn0039710/CG18041	GB12012		dgt1	Group14.4_40891_40960	31	19	21	CG18041		43529	FBgn0039710	CG18041	cg18041 cg18041-pa	XP_001603466	gi|156545623|ref|XP_001603466.1|PREDICTED: similar to conserved hypothetical protein [Nasonia vitripennis]	1.44e-54				dim gamma-tubulin 1	NP_651737	gi|21358561|ref|NP_651737.1|dim gamma-tubulin 1 [Drosophila melanogaster]	1.64374e-21
AM11917	1.26649	Worker	0.0451023	0.237756	OGS	GB19364-PA		GB19364-RA [PREDICTED: Apis mellifera similar to intersex CG13201-PA (LOC412534), mRNA], similar to fly gene FBgn0001276/ix	GB19364		ix	GroupUn.735_9333_9402	41	2	5	CG13201		45881	FBgn0001276	ix	mediator of rna polymerase ii transcription subunit 29	XP_001601927	gi|156555803|ref|XP_001601927.1|PREDICTED: similar to intersex [Nasonia vitripennis]	3.25e-48				intersex [Drosophila melanogaster]	NP_610677	gi|24652720|ref|NP_610677.1|intersex [Drosophila melanogaster]	8.33592e-38	sex determination; regulation of transcription from RNA polymerase II promoter;	mediator complex;	RNA polymerase II transcription mediator activity; transcription factor binding;
AM12695	1.26684	Queen	0.0169985	0.495534	OGS	GB20149-PA		GB20149-RA, similar to fly gene FBgn0037653/CG11982	GB20149		LOC550689	Group6.47_6574_6643	45	7	19	CG11982		41080	FBgn0037653	CG11982	ring finger protein 126-b	XP_975905	gi|91091942|ref|XP_975905.1|PREDICTED: similar to CG11982 CG11982-PA isoform 2 [Tribolium castaneum]	3.13e-59				isoform a	NP_649859	gi|21355757|ref|NP_649859.1|CG11982 [Drosophila melanogaster]	1.83323e-51	mesoderm development; regulation of transcription; olfactory learning;
AM08609	1.26697	Queen	0.00454735	0.705699	OGS	GB16028-PA		GB16028-RA [PREDICTED: Apis mellifera similar to CG9674-PA, isoform A, transcript variant 1 (LOC413372), mRNA], similar to fly gene FBgn0036663/CG9674	GB16028		LOC413372	GroupUn.568_2122_2191	23	19	19	CG9674		39878	FBgn0036663	CG9674	glutamate synthase	XP_001605708	gi|156544111|ref|XP_001605708.1|PREDICTED: similar to glutamate synthase [Nasonia vitripennis]					isoform a	NP_648922	gi|24665539|ref|NP_648922.1|CG9674, isoform A [Drosophila melanogaster] >gi|28574881|ref|NP_788517.1| CG9674, isoform D [Drosophila melanogaster]		oxidation reduction; glutamate biosynthetic process;		iron-sulfur cluster binding; FAD binding; FMN binding; iron ion binding;
AM05936	1.26707	Worker	0.000107	1.01255	OGS	GB13332-PA		GB13332-RA [PREDICTED: Apis mellifera similar to CG18473-PA (LOC411691), mRNA], similar to fly gene FBgn0037683/CG18473	GB13332		LOC411691	Group10.28_3638_3707	7	19	11	CG18473		41116	FBgn0037683	CG18473	phosphotriesterase-related protein	XP_002422753	gi|242003492|ref|XP_002422753.1|conserved hypothetical protein [Pediculus humanus corporis]	7.56e-102			hydrolase activity;	CG18473 [Drosophila melanogaster]	NP_731339	gi|24645325|ref|NP_731339.1|CG18473 [Drosophila melanogaster]	1.23451e-115			hydrolase activity;
AM05593	1.26722	Worker	0.043917	0.112853	OGS	GB12982-PA		GB12982-RA [PREDICTED: Apis mellifera similar to CG5567-PA (LOC410071), mRNA], similar to fly gene FBgn0036760/CG5567	GB12982		LOC410071	Group1.21_127192_127261	25	1	19	CG5567		39986	FBgn0036760	CG5567	phosphoglycolate phosphatase	XP_001603048	gi|156550923|ref|XP_001603048.1|PREDICTED: similar to ENSANGP00000018510 [Nasonia vitripennis]	5.2e-109			catalytic activity;	CG5567 [Drosophila melanogaster]	NP_649015	gi|24666141|ref|NP_649015.2|CG5567 [Drosophila melanogaster]	4.27737e-84
AM05606	1.26722	Worker	0.039004	0.230622	OGS	GB12995-PA		GB12995-RA [PREDICTED: Apis mellifera similar to C04G6.4 (LOC413630), mRNA], similar to fly gene FBgn0053196/dp	GB12995		LOC413630	Group5.12_889988_890057	20	19	7	CG33196		318824	FBgn0053196	dp	protein prrc1	XP_001602431	gi|156550528|ref|XP_001602431.1|PREDICTED: similar to conserved hypothetical protein [Nasonia vitripennis]	7.71e-111
AM04743	1.26765	Worker	0.00384773	0.364376	OGS	GB12122-PA		GB12122-RA [PREDICTED: Apis mellifera similar to CG11333-PA (LOC410420), mRNA], similar to fly gene FBgn0039850/CG11333	GB12122		LOC410420	Group13.5_634135_634204	46	12	3	CG3663	CG11333	43714	FBgn0039850	CG11333	isochorismatase domain-containing protein mitochondrial	XP_001603989	gi|156541542|ref|XP_001603989.1|PREDICTED: similar to ENSANGP00000020660 [Nasonia vitripennis]	1.4e-82				CG11333 [Drosophila melanogaster]	NP_651869	gi|21357489|ref|NP_651869.1|CG11333 [Drosophila melanogaster]	4.67519e-55
AM03217	1.26868	Queen	0.0466421	0.459971	OGS	GB10590-PA		GB10590-RA [PREDICTED: Apis mellifera similar to vibrator CG5269-PA (LOC552183), mRNA], similar to fly gene FBgn0026158/vib	GB10590		vib	Group2.40_7505_7574	13	19	9	CG5269		42306	FBgn0026158	vib	phosphatidylinositol transfer protein retinal degeneration b protein	XP_001607806	gi|156544540|ref|XP_001607806.1|PREDICTED: similar to CG5269-PA [Nasonia vitripennis]	4.24e-146	contractile ring contraction involved in cell cycle cytokinesis; transport; male meiosis cytokinesis; cytokinesis, actomyosin contractile ring assembly; spermatocyte division; meiotic spindle stabilization; cytokinesis after meiosis II; cytokinesis after meiosis I;	spindle envelope; cleavage furrow;	phospholipid transporter activity; phosphoinositide binding;	retinal degeneration isoform g	NP_524404	gi|17738047|ref|NP_524404.1|vibrator [Drosophila melanogaster]	3.48129e-164	transport; deactivation of rhodopsin mediated signaling; spermatocyte division; phosphoinositide metabolic process; cytokinesis after meiosis I; cytokinesis, actomyosin contractile ring assembly; cytokinesis after meiosis II; male meiosis cytokinesis; contractile ring contraction involved in cell cycle cytokinesis; sensory perception of smell; meiotic spindle stabilization;	spindle envelope; integral to membrane; cleavage furrow; subrhabdomeral cisterna;	phosphoinositide binding; phosphatidylinositol transporter activity; phosphatidylcholine transmembrane transporter activity;
AM04940	1.26917	Worker	0.0305126	0.476074	OGS	GB12321-PA		GB12321-RA [PREDICTED: Apis mellifera similar to lethal (1) G0155 CG1515-PA, transcript variant 1 (LOC552555), mRNA], similar to fly gene FBgn0026664/l(1)G0155	GB12321		Ykt6	Group8.13_17662_17731	21	22	3	CG1515		31706	FBgn0026664	l(1)G0155	synaptobrevin homolog ykt6	XP_001600708	gi|156541401|ref|XP_001600708.1|PREDICTED: similar to ENSANGP00000021999 [Nasonia vitripennis]	5.63e-89	retrograde transport, endosome to Golgi; vesicle targeting; vesicle docking during exocytosis; ER to Golgi vesicle-mediated transport;	transport vesicle; endosome; intracellular organelle part; organelle membrane; endomembrane system; SNARE complex; endoplasmic reticulum; Golgi apparatus; integral to plasma membrane;	protein-cysteine S-palmitoleyltransferase activity; SNAP receptor activity;	Ykt6 [Drosophila melanogaster]	NP_572423	gi|18858025|ref|NP_572423.1|Ykt6 [Drosophila melanogaster]	3.27759e-92	vesicle-mediated transport;	membrane; transport vesicle;	SNAP receptor activity;
AM02711	1.26966	Worker	0.0219507	0.352304	OGS	GB10083-PA		GB10083-RA [PREDICTED: Apis mellifera similar to CG4645-PA (LOC725358), mRNA], similar to fly gene FBgn0030435/CG4645	GB10083		LOC725358	Group2.38_564283_564352	8	10	3	CG4645		32244	FBgn0030435	CG4645	protein yipf2	XP_001605794	gi|156555109|ref|XP_001605794.1|PREDICTED: similar to GA18325-PA [Nasonia vitripennis]	1.46e-106				CG4645 [Drosophila melanogaster]	NP_572841	gi|18859855|ref|NP_572841.1|CG4645 [Drosophila melanogaster]	1.08321e-73
AM12655	1.27037	Worker	0.0359891	0.983641	OGS	GB20108-PA		GB20108-RA [PREDICTED: Apis mellifera similar to Matrix metalloproteinase 2 CG1794-PA, isoform A (LOC409383), mRNA], similar to fly gene FBgn0033438/Mmp2	GB20108		LOC409383	Group1.17_129004_129073	11	17	23	CG1794		35997	FBgn0033438	Mmp2	matrix metalloproteinase	XP_001607648	gi|156544458|ref|XP_001607648.1|PREDICTED: similar to matrix metalloproteinase [Nasonia vitripennis]	6e-94				matrix metalloproteinase 2	NP_995788	gi|45552531|ref|NP_995788.1|matrix metalloproteinase 2 [Drosophila melanogaster]	1.92685e-86	imaginal disc fusion, thorax closure; basement membrane disassembly; imaginal disc eversion; oogenesis;	dendrite; plasma membrane;	metalloendopeptidase activity;
AM09528	1.27051	Queen	0.0495338	0.409959	OGS	GB16951-PA		GB16951-RA [PREDICTED: Apis mellifera similar to Malic enzyme CG10120-PB, isoform B, transcript variant 1 (LOC411813), partial mRNA], similar to fly gene FBgn0002719/Men	GB16951		Men	Group12.12_72050_72119	15	13	9	CG10120		47173	FBgn0002719	Men	malic enzyme	XP_001608277	gi|156537832|ref|XP_001608277.1|PREDICTED: similar to malic enzyme [Nasonia vitripennis]					menl- isoform d	NP_731739	gi|24646388|ref|NP_731739.1|malic enzyme, isoform A [Drosophila melanogaster]		pyruvate metabolic process; malate metabolic process; oxidation reduction;	mitochondrion;	metal ion binding; NAD or NADH binding; L-malate dehydrogenase activity; malate dehydrogenase (oxaloacetate-decarboxylating) (NADP+) activity;
AM02996	1.2715	Worker	0.0401847	1.16093	OGS	GB10367-PA		GB10367-RA [PREDICTED: Apis mellifera similar to CG6475-PA (LOC409203), mRNA], similar to fly gene FBgn0032684/CG10178	GB10367		LOC409203	GroupUn.5119_20440_20509	4	8	9	CG15661	CG10178	35105	FBgn0032684	CG10178	glucosyl glucuronosyl transferases	XP_001603733	gi|156540670|ref|XP_001603733.1|PREDICTED: similar to glucosyl/glucuronosyl transferases [Nasonia vitripennis]	1.73e-133				isoform b	NP_001097859	gi|221458194|ref|NP_001097859.2|CG6475 [Drosophila melanogaster]	3.45048e-82
AM07072	1.27157	Worker	0.0367552	0.316591	OGS	GB14474-PA		GB14474-RA [PREDICTED: Apis mellifera similar to brain washing CG13969-PA (LOC551419), mRNA], similar to fly gene FBgn0045064/bwa	GB14474		bwa	Group1.68_8408_8477	17	22	13	CG13969		250736	FBgn0045064	bwa	alkaline ceramidase	XP_001606736	gi|156545442|ref|XP_001606736.1|PREDICTED: similar to GA12666-PA [Nasonia vitripennis]	3.56e-137	ceramide catabolic process; regulation of lipid metabolic process;	endomembrane system; organelle membrane; endoplasmic reticulum; membrane part; intracellular organelle part;	ceramidase activity;	brain washing	NP_610020	gi|19921574|ref|NP_610020.1|brain washing [Drosophila melanogaster]	1.45339e-123	ceramide catabolic process; regulation of lipid metabolic process;	endomembrane system; organelle membrane; endoplasmic reticulum; membrane part; intracellular organelle part;	ceramidase activity;
AM11283	1.27174	Worker	0.0463766	0.680896	OGS	GB18722-PA		GB18722-RA	GB18722			Group13.3_76840_76909	5	12	23						caspase nc-like	XP_001602058	gi|156550871|ref|XP_001602058.1|PREDICTED: similar to ecdysone-inducible caspase, putative [Nasonia vitripennis]	1.99e-19
AM02110	1.27252	Worker	0.0339634		UI_EST	BI513170		BB160011A20C12.5 Bee Brain Normalized Library, BB16 Apis mellifera cDNA clone BB160011A20C12 5', mRNA sequence				Group13.5_639495_639564	33	8	19
AM04353	1.27276	Queen	0.00355356	0.803414	OGS	GB11734-PA		GB11734-RA [PREDICTED: Apis mellifera similar to Deformed epidermal autoregulatory factor-1 CG8567-PA, isoform A (LOC412296), mRNA], similar to fly gene FBgn0013799/Deaf1	GB11734		Deaf1	Group14.24_1362835_1362904	32	3	13	CG8567		40164	FBgn0013799	Deaf1	deformed epidermal autoregulatory factor 1 homolog	XP_001599062	gi|156541344|ref|XP_001599062.1|PREDICTED: similar to GA21169-PA [Nasonia vitripennis]	2.91e-137			binding;	deformed epidermal autoregulatory factor- isoform b	NP_001034033	gi|85725186|ref|NP_001034033.1|deformed epidermal autoregulatory factor-1, isoform B [Drosophila melanogaster]	4.48313e-66	regulation of biological process;		binding;
AM04020	1.27346	Worker	0.0381994	0.915838	OGS	GB11398-PB		GB11398-RA [PREDICTED: Apis mellifera similar to NC2 CG4185-PA (LOC409197), mRNA], similar to fly gene FBgn0028926/NC2beta	GB11398		NC2beta	Group8.14_105588_105657	34	18	19	CG4185		34875	FBgn0028926	NC2beta	tata-binding protein-associated phosphoprotein	XP_001601319	gi|156554094|ref|XP_001601319.1|PREDICTED: similar to tata-binding protein-associated phosphoprotein (dr1) [Nasonia vitripennis]	2.47e-56	negative regulation of RNA polymerase II transcriptional preinitiation complex assembly; positive regulation of transcription from RNA polymerase II promoter;	nucleus;	DNA-directed DNA polymerase activity; sequence-specific DNA binding; general transcriptional repressor activity; transcription activator activity; protein binding; RNA polymerase II transcription factor activity;	nuclear factor y-box b	NP_609736	gi|19921362|ref|NP_609736.1|NC2beta [Drosophila melanogaster]	1.52285e-60	negative regulation of RNA polymerase II transcriptional preinitiation complex assembly; positive regulation of transcription from RNA polymerase II promoter;	nucleus;	sequence-specific DNA binding; general transcriptional repressor activity; transcription activator activity; protein binding; RNA polymerase II transcription factor activity;
AM09300	1.2736	Worker	0.00575811	0.773111	OGS	GB16721-PA		GB16721-RA [PREDICTED: Apis mellifera similar to Tubulin-specific chaperone B (Tubulin folding cofactor B) (Cytoskeleton-associated protein 1) (Cytoskeleton-associated protein CKAPI) (LOC726139), mRNA], similar to fly gene FBgn0034451/CG11242	GB16721		LOC726139	GroupUn.427_43837_43906	35	9	9	CG11242		37244	FBgn0034451	CG11242	tubulin-folding cofactor b	XP_001608286	gi|156536995|ref|XP_001608286.1|PREDICTED: similar to cytoskeleton associated protein 1 [Nasonia vitripennis]	3.14e-70				cytoplasmic linker protein isoform j	NP_611425	gi|19922604|ref|NP_611425.1|CG11242 [Drosophila melanogaster]	1.43748e-63	transforming growth factor beta receptor signaling pathway; compound eye photoreceptor fate commitment; rhabdomere development; ring gland development; mitotic spindle organization; oocyte microtubule cytoskeleton organization; response to red light; oocyte anterior/posterior axis specification; apical junction assembly; kinetochore organization; cellularization; mitochondrion transport along mic…	astral microtubule; apicolateral plasma membrane; kinetochore; fusome; cortical cytoskeleton; spindle pole centrosome; proteinaceous extracellular matrix; Golgi apparatus; mitochondrion; kinesin complex; kinetochore microtubule; nucleus;	myosin II binding; microtubule binding; actin binding;
AM02433	1.27361	Queen	0.000724		UI_EST	BI515648		BB170008B10E08.5 Bee Brain Normalized/Subtracted Library, BB17 Apis mellifera cDNA clone BB170008B10E08 5', mRNA sequence				Group4.18_206998_207067	16	15	5
AM12142	1.27466	Worker	0.0342113	0.625479	OGS	GB19589-PA		GB19589-RA [PREDICTED: Apis mellifera similar to Sulfatase-modifying factor 1 precursor (C-alpha-formyglycine-generating enzyme 1) (LOC409298), mRNA], similar to fly gene FBgn0035102/CG7049	GB19589		LOC409298	GroupUn.4_59240_59309	36	15	11	CG7049		38022	FBgn0035102	CG7049	sulfatase modifying factor 1	XP_001600441	gi|156541393|ref|XP_001600441.1|PREDICTED: hypothetical protein [Nasonia vitripennis]	8.67e-120				CG7049 [Drosophila melanogaster]	NP_612003	gi|20130397|ref|NP_612003.1|CG7049 [Drosophila melanogaster]	5.18809e-118	cell development; regulation of mitotic cell cycle; microtubule-based movement; generation of neurons; oocyte differentiation; organelle organization; nucleus localization; RNA processing; cellular component assembly; intracellular transport; transcription, DNA-dependent; M phase; posttranscriptional gene silencing by RNA; protein metabolic process; anatomical structure formation involved in morp…	spliceosomal complex; mRNA cleavage stimulating factor complex; microtubule associated complex; cytoplasmic part;	protein binding;
AM09630	1.27546	Queen	0.0193176	0.780449	OGS	GB17054-PA		GB17054-RA [PREDICTED: Apis mellifera similar to CG11208-PA (LOC552738), mRNA], similar to fly gene FBgn0034488/CG11208	GB17054		LOC552738	Group11.33_29855_29924	11	5	1	CG11208		37285	FBgn0034488	CG11208	2-hydroxyphytanoyl-coa lyase	XP_001606876	gi|156545467|ref|XP_001606876.1|PREDICTED: similar to ENSANGP00000016083 [Nasonia vitripennis]					CG11208 [Drosophila melanogaster]	NP_611460	gi|19922626|ref|NP_611460.1|CG11208 [Drosophila melanogaster]				binding;
AM03706	1.27603	Queen	0.00660211	0.768857	OGS	GB11082-PA		GB11082-RA [PREDICTED: Apis mellifera similar to HLA-B-associated transcript 3 (LOC408889), mRNA], similar to fly gene FBgn0035793/CG7546	GB11082		LOC408889	Group6.28_589079_589148	34	6	7	CG7546		38844	FBgn0035793	CG7546	hla-b-associated transcript 3	XP_967249	gi|91080069|ref|XP_967249.1|PREDICTED: similar to HLA-B associated transcript 3 [Tribolium castaneum]	4.49e-30	regulation of cell proliferation;	cytoplasm; nucleus;	protein binding;	isoform b	NP_729264	gi|45551526|ref|NP_729264.2|CG7546, isoform B [Drosophila melanogaster]	2.21111e-16
AM06754	1.2762	Queen	0.00605313	0.665131	OGS	GB14154-PA		GB14154-RA [PREDICTED: Apis mellifera similar to zinc finger RNA binding protein (LOC552046), mRNA], similar to fly gene FBgn0017453/Zn72D	GB14154		Zn72D	Group6.19_145386_145455	37	13	5	CG5215		39764	FBgn0017453	Zn72D	double-stranded rna-binding protein zn72d	XP_001600350	gi|156552623|ref|XP_001600350.1|PREDICTED: similar to double-stranded RNA-binding protein zn72d [Nasonia vitripennis]	4.38e-136	phagocytosis, engulfment; nuclear mRNA splicing, via spliceosome;	precatalytic spliceosome; catalytic step 2 spliceosome;		isoform a	NP_648839	gi|21357811|ref|NP_648839.1|Zn72D, isoform A [Drosophila melanogaster]	1.17981e-93	phagocytosis, engulfment; nuclear mRNA splicing, via spliceosome;	precatalytic spliceosome; catalytic step 2 spliceosome;	binding;
AM05578	1.27636	Worker	0.0378799	0.920652	OGS	GB12965-PA		GB12965-RA [PREDICTED: Apis mellifera similar to CG5131-PA (LOC726820), partial mRNA], similar to fly gene FBgn0032644/CG5131	GB12965		LOC726820	GroupUn.1536_9419_9487	7	5	9	CG5131		35057	FBgn0032644	CG5131	cg5131 cg5131-pa	XP_001846255	gi|170036811|ref|XP_001846255.1|conserved hypothetical protein [Culex quinquefasciatus]	7.18e-17				CG5131 [Drosophila melanogaster]	NP_609845	gi|24584843|ref|NP_609845.1|CG5131 [Drosophila melanogaster]	1.87442e-22
AM08975	1.27648	Queen	0.0309287	0.638508	OGS	GB16394-PA		GB16394-RA [PREDICTED: Apis mellifera similar to eukaryotic translation initiation factor 2-alpha kinase 3 (LOC727396), mRNA], similar to fly gene FBgn0037327/PEK	GB16394		PEK	GroupUn.123_33690_33759	25	5	17	CG2087		40653	FBgn0037327	PEK	eukaryotic translation initiation factor 2-alpha kinase 3 (pancreatic eif2-alpha kinase)	XP_001604278	gi|156545675|ref|XP_001604278.1|PREDICTED: similar to eukaryotic translation initiation factor 2-alpha kinase 3 (pancreatic eif2-alpha kinase) [Nasonia vitripennis]					isoform b	NP_649538	gi|21356925|ref|NP_649538.1|pancreatic eIF-2alpha kinase [Drosophila melanogaster]	3.36945e-122	regulation of system process; immune response; response to biotic stimulus; regulation of neurogenesis; synaptic transmission; transmembrane receptor protein tyrosine kinase signaling pathway; localization; learning or memory; female meiosis; embryonic development; response to organic substance; microtubule cytoskeleton organization; mitotic cell cycle; protein amino acid phosphorylation; egg act…	protein complex; cytoskeletal part; plasma membrane; precatalytic spliceosome; catalytic step 2 spliceosome; cytoplasmic part; microtubule cytoskeleton;	protein binding; elongation factor-2 kinase activity; SAP kinase activity;
AM06588	1.27659	Queen	0.0248678	0.800013	OGS	GB13990-PA		GB13990-RA [PREDICTED: Apis mellifera similar to CG15817-PB, isoform B (LOC409389), mRNA], similar to fly gene FBgn0028476/CG15817	GB13990		LOC409389	Group7.28_5355_5424	17	12	15	CG15817		43462	FBgn0028476	CG15817	ubiquitin specific protease	NP_001135884	gi|215490130|ref|NP_001135884.1|ubiquitin specific protease-like [Nasonia vitripennis]				hydrolase activity;	isoform d	NP_733282	gi|24651014|ref|NP_733282.1|CG15817, isoform C [Drosophila melanogaster] >gi|281362798|ref|NP_651687.3| CG15817, isoform D [Drosophila melanogaster]	2.13156e-37
AM03506	1.27687	Worker	0.0374334	0.810226	OGS	GB10881-PA		GB10881-RA [PREDICTED: Apis mellifera similar to CG17260-PA (LOC725481), mRNA], similar to fly gene FBgn0031498/CG17260	GB10881		LOC725481	Group7.10_246958_247027	6	20	5	CG17260		33519	FBgn0031498	CG17260	cg17260 cg17260-pa	XP_974816	gi|189236721|ref|XP_974816.2|PREDICTED: similar to conserved hypothetical protein [Tribolium castaneum]	4.28e-109			binding;	CG17260 [Drosophila melanogaster]	NP_608744	gi|19920630|ref|NP_608744.1|CG17260 [Drosophila melanogaster]	6.04093e-72
AM10441	1.27697	Queen	0.0320804	0.402752	OGS	GB17870-PA		GB17870-RA [PREDICTED: Apis mellifera similar to ribonucleotide reductase M1 (LOC725673), partial mRNA], similar to fly gene FBgn0011703/RnrL	GB17870		RnrL	GroupUn.1172_16100_16169	2	18	11	CG5371		34392	FBgn0011703	RnrL	ribonucleoside-diphosphate reductase large subunit	XP_001600772	gi|156541405|ref|XP_001600772.1|PREDICTED: hypothetical protein [Nasonia vitripennis]	2.71e-127				ribonucleoside diphosphate reductase large subunit	NP_477027	gi|17352481|ref|NP_477027.1|ribonucleoside diphosphate reductase large subunit [Drosophila melanogaster]	1.01761e-141	DNA replication; activation of caspase activity;		binding; ribonucleoside-diphosphate reductase activity;
AM04177	1.27709	Queen	0.00699286	0.788929	OGS	GB11557-PA		GB11557-RA [PREDICTED: Apis mellifera similar to RuvB-like 2 (p47 protein) (LOC726816), mRNA], similar to fly gene FBgn0040075/rept	GB11557		Reptin	Group16.5_71024_71093	3	21	19	CG9750		40092	FBgn0040075	rept	ruvb-like 2	XP_001606505	gi|156549804|ref|XP_001606505.1|PREDICTED: similar to LOC398205 protein [Nasonia vitripennis]		regulation of growth; histone H4 acetylation; DNA recombination; auxin biosynthetic process; DNA repair; histone H2A acetylation; protein folding; negative regulation of transcription;	nuclear matrix; MLL1 complex; NuA4 histone acetyltransferase complex; ribonucleoprotein complex; cytoplasm; membrane;	damaged DNA binding; ATP-dependent DNA helicase activity; identical protein binding; ATP binding; unfolded protein binding;	reptin [Drosophila melanogaster]	NP_524156	gi|17737635|ref|NP_524156.1|reptin [Drosophila melanogaster]		chromatin silencing;	Ino80 complex;	DNA helicase activity; ATP binding; protein binding;
AM01980	1.27736	Queen	0.0385415		UI_EST	BI512075		XM_392465.3 [PREDICTED: Apis mellifera similar to squid CG16901-PC, isoform C, transcript variant 1 (LOC408936), mRNA], similar to fly gene FBgn0003498/sqd				Group7.29_288027_288096	35	4	15	CG16901		41666	FBgn0086897	sqd
AM08810	1.27757	Worker	0.00944731	0.409014	OGS	GB16230-PA		GB16230-RA [PREDICTED: Apis mellifera similar to Rab-protein 14 CG4212-PA, isoform A, transcript variant 1 (LOC413614), mRNA], similar to fly gene FBgn0015791/Rab14	GB16230		Rab14	Group16.21_4689_4758	2	3	9	CG4212		34840	FBgn0015791	Rab14	rab-protein 14	NP_001123226	gi|193211445|ref|NP_001123226.1|Rab-protein 14 [Nasonia vitripennis]	2.42e-118				rab-protein isoform a	NP_477171	gi|17137218|ref|NP_477171.1|Rab-protein 14, isoform A [Drosophila melanogaster]	1.37713e-136	actin filament organization; rhabdomere development; female meiosis chromosome segregation; chromatin organization; Golgi vesicle fusion to target membrane; oocyte microtubule cytoskeleton polarization; actin cytoskeleton reorganization; bristle development; establishment or maintenance of apical/basal cell polarity; negative regulation of dendrite morphogenesis; phagocytosis, engulfment; spermat…	trans-Golgi network transport vesicle; lipid particle; perinuclear region of cytoplasm; cleavage furrow; early endosome; spindle envelope; nuclear envelope; cell pole; centrosome; terminal button;	GTP binding; Rab GTPase activator activity; GTPase activity;
AM06737	1.27788	Queen	0.000281	0.317841	OGS	GB14137-PA		GB14137-RA [PREDICTED: Apis mellifera similar to CG5854-PA, isoform A (LOC412149), mRNA], similar to fly gene FBgn0039130/CG5854	GB14137		LOC412149	Group4.7_609728_609797	37	14	5	CG5854		42831	FBgn0039130	CG5854	nad dependent epimerase dehydratase	XP_001603814	gi|156552029|ref|XP_001603814.1|PREDICTED: similar to nad dependent epimerase/dehydratase [Nasonia vitripennis]	3.91e-176	metabolic process;		binding; catalytic activity;	isoform a	NP_651196	gi|24649454|ref|NP_651196.1|CG5854, isoform A [Drosophila melanogaster]	8.60517e-144
AM08356	1.2781	Worker	0.00892931	0.209551	OGS	GB15774-PA		GB15774-RA [PREDICTED: Apis mellifera similar to DNA-repair protein XRCC3 (X-ray repair cross-complementing protein 3) (LOC726326), mRNA], similar to fly gene FBgn0003480/spn-B	GB15774		LOC726326	Group10.36_827550_827619	33	21	3	CG3325		41746	FBgn0003480	spn-B	dna repair protein xrcc3	XP_001204119	gi|115677903|ref|XP_001204119.1|PREDICTED: hypothetical protein [Strongylocentrotus purpuratus] >gi|115714876|ref|XP_001199420.1| PREDICTED: hypothetical protein [Strongylocentrotus purpuratus]	9.74e-36	DNA metabolic process; response to DNA damage stimulus;			spindle b	NP_476740	gi|17136506|ref|NP_476740.1|spindle B [Drosophila melanogaster]	8.52219e-32	DNA recombination; chromosome organization; specification of axis polarity; regionalization; meiosis; oocyte differentiation; germarium-derived egg chamber formation; DNA repair;
AM03698	1.27832	Queen	0.0157821	0.831632	OGS	GB11074-PA		GB11074-RA, similar to fly gene FBgn0038248/CG7886	GB11074		Cep78	Group2.31_460727_460796	16	2	23	CG7886		41775	FBgn0038248	CG7886	cg7886 cg7886-pa	XP_002074074	gi|195454074|ref|XP_002074074.1|GK14449 [Drosophila willistoni]	2.09e-19				CG7886 [Drosophila melanogaster]	NP_650378	gi|24646878|ref|NP_650378.1|CG7886 [Drosophila melanogaster]	1.14902e-19
AM01327	1.27882	Worker	0.0073607		UI_EST	BI505489		BB170032B10H06.5 Bee Brain Normalized/Subtracted Library, BB17 Apis mellifera cDNA clone BB170032B10H06 5', mRNA sequence				Group12.30_1283130_1283199	23	7	11
AM09410	1.2801	Queen	0.0496303	1.07786	OGS	GB16832-PA		GB16832-RA [PREDICTED: Apis mellifera similar to HEAT repeat-containing protein 1 (Protein BAP28) (LOC410319), mRNA], similar to fly gene FBgn0031864/CG10805	GB16832		HEATR1	Group11.31_890341_890410	28	19	3	CG10805		31317	FBgn0031864	CG10805	heat repeat-containing protein 1	XP_001604665	gi|156543636|ref|XP_001604665.1|PREDICTED: similar to bap28 [Nasonia vitripennis]					lethal k09022	NP_609079	gi|24582350|ref|NP_609079.2|lethal (2) k09022 [Drosophila melanogaster]		mitotic cell cycle;
AM12703	1.28022	Queen	0.0449388		OGS	GSTS2-PA	jdeDEFC39	GB30268-RA [PREDICTED: Apis mellifera similar to Glutathione S transferase S1 CG8938-PA, isoform A (LOC552283), partial mRNA], similar to fly gene FBgn0010226/GstS1	GB30268			GroupUn.1421_637_706	22	6	23	CG8938		36927	FBgn0010226	GstS1	glutathione s-transferase	NP_001165920	gi|289177006|ref|NP_001165920.1|glutathione S-transferase S3 [Nasonia vitripennis]	4.1e-79			transferase activity;	glutathione s transferase isoform a		gi|24654347|ref|NP_725653.1|glutathione S transferase S1, isoform A [Drosophila melanogaster] >gi|24654349|ref|NP_523767.2| glutathione S transferase S1, isoform B [Drosophila melanogaster] >gi|24654351|ref|NP_725654.1| glutathione S transferase S1, isoform C [Drosophila melanogaster]	7.22468e-64			glutathione peroxidase activity; glutathione transferase activity;
AM06183	1.28054	Worker	0.00469172	0.240064	OGS	GB13583-PA		GB13583-RA [PREDICTED: Apis mellifera similar to CG8309-PA (LOC409842), mRNA], similar to fly gene FBgn0033902/Tango7	GB13583		Tango7	Group6.8_6245_6314	46	11	17	CG8309		36565	FBgn0033902	Tango7	dendritic cell protein	XP_001600090	gi|156542482|ref|XP_001600090.1|PREDICTED: similar to dendritic cell protein [Nasonia vitripennis]		Golgi organization; protein secretion; translation;	Golgi apparatus; cytosol;	translation initiation factor activity; catalytic activity;	transport and golgi organization 7	NP_610932	gi|19922220|ref|NP_610932.1|transport and golgi organization 7 [Drosophila melanogaster]		Golgi organization;	cytosol; Golgi apparatus;	catalytic activity;
AM11119	1.28056	Queen	0.000893	1.18493	OGS	GB18559-PA		GB18559-RA [PREDICTED: Apis mellifera similar to flavin adenine dinucleotide synthetase isoform 1 (LOC551624), mRNA], similar to fly gene FBgn0052133/CG32133	GB18559		LOC551624	Group11.42_112379_112448	31	15	13	CG12104		38187	FBgn0052133	CG32133	mgc82686 protein	XP_001608108	gi|156537866|ref|XP_001608108.1|PREDICTED: similar to ENSANGP00000012345 [Nasonia vitripennis]	6.64e-65				CG12104 [Drosophila melanogaster]	NP_647629	gi|24655368|ref|NP_647629.1|CG12104 [Drosophila melanogaster]	1.79391e-11	membrane budding; reproductive developmental process; cellular macromolecule catabolic process; regulation of transcription from RNA polymerase II promoter; regulation of mitotic cell cycle; microtubule-based process; chromatin assembly; establishment of localization in cell; cellular component morphogenesis; cell cycle process; posttranscriptional gene silencing by RNA; organ development; chitin…	ribonucleoprotein complex; protein complex; chromosome; nucleoplasm part; cytoplasmic part;	catalytic activity; nucleic acid binding; enzyme binding;
AM09382	1.28062	Queen	0.0146257	1.11821	OGS	GB16805-PA		GB16805-RA [PREDICTED: Apis mellifera similar to CG8058-PA, transcript variant 2 (LOC551744), mRNA], similar to fly gene FBgn0033382/CG8058	GB16805		Hydr1	Group3.26_234214_234283	30	18	3	CG8058		35930	FBgn0033382	CG8058	alpha beta hydrolase isoform b	XP_001603415	gi|156547149|ref|XP_001603415.1|PREDICTED: similar to conserved hypothetical protein [Nasonia vitripennis]	2.4e-163				alpha beta hydrolase isoform b	NP_724757	gi|281398151|ref|NP_724757.2|alpha/beta hydrolase 1, isoform B [Drosophila melanogaster]	6.78999e-155	response to chemical stimulus;
AM00093	1.28096	Queen	0.00874658		OGS	TAMU:temp3:GroupUn_GroupUn.320:1-43998-PA		GB30324-RA [PREDICTED: Apis mellifera hypothetical protein LOC724646 (LOC724646), mRNA]				Group14.14_67166_67235	24	20	17						alpha-N-acetylglucosaminidase, putative [Pediculus humanus corporis]	XP_002426494	gi|242011515|ref|XP_002426494.1|alpha-N-acetylglucosaminidase, putative [Pediculus humanus corporis]	6.29e-20
AM01528	1.28114	Worker	0.0287921		UI_EST	BI507642		BB170023B20C02.5 Bee Brain Normalized/Subtracted Library, BB17 Apis mellifera cDNA clone BB170023B20C02 5', mRNA sequence				Group10.28_129506_129575	39	16	11
AM05003	1.28129	Worker	0.0100242	1.18808	OGS	GB12385-PA		GB12385-RA [PREDICTED: Apis mellifera similar to Farnesyl pyrophosphate synthase CG12389-PA (LOC551189), partial mRNA], similar to fly gene FBgn0025373/Fpps	GB12385		LOC551189	GroupUn.6851_1409_1469	6	8	5	CG12389		36209	FBgn0025373	Fpps	farnesyl pyrophosphate synthase	XP_001604464	gi|156547931|ref|XP_001604464.1|PREDICTED: similar to farnesyl diphosphate synthase [Nasonia vitripennis]	7.87e-97	germ cell migration; farnesyl diphosphate biosynthetic process;		prenyltransferase activity;	farnesyl pyrophosphate synthase	NP_477380	gi|17137582|ref|NP_477380.1|farnesyl pyrophosphate synthase [Drosophila melanogaster]	5.29647e-96	germ cell migration; farnesyl diphosphate biosynthetic process;		prenyltransferase activity;
AM10898	1.28205	Worker	0.0240719	1.38471	OGS	GB18334-PA		GB18334-RA [PREDICTED: Apis mellifera hypothetical protein LOC725725 (LOC725725), partial mRNA]	GB18334		LOC725725	Group1.79_347588_347653	15	18	11													chitinase 3	NP_001036422	gi|116007452|ref|NP_001036422.1|chitinase 3 [Drosophila melanogaster]	0.000309357		integral to membrane;
AM04747	1.28262	Queen	0.02643	0.430685	OGS	GB12126-PA		GB12126-RA [PREDICTED: Apis mellifera similar to Longevity assurance gene 1 CG3576-PB, isoform B (LOC727350), mRNA], similar to fly gene FBgn0040918/Lag1	GB12126		Lag1	GroupUn.265_1442_1511	9	3	17	CG3576		50392	FBgn0040918	Lag1	longevity assurance factor 1	XP_001608124	gi|156537886|ref|XP_001608124.1|PREDICTED: similar to LD18904p [Nasonia vitripennis]	6.27e-29	regulation of transcription, DNA-dependent;	integral to membrane; nucleus;	sequence-specific DNA binding; transcription factor activity;	isoform b	NP_652526	gi|21358551|ref|NP_652526.1|schlank, isoform B [Drosophila melanogaster] >gi|24640075|ref|NP_727075.1| schlank, isoform A [Drosophila melanogaster]	2.83373e-22	regulation of transcription, DNA-dependent;	integral to membrane;	sequence-specific DNA binding; transcription factor activity;
AM05008	1.28329	Queen	0.0207642	0.34681	OGS	GB12390-PA		GB12390-RA [PREDICTED: Apis mellifera similar to CG6842-PA, transcript variant 1 (LOC409756), mRNA], similar to fly gene FBgn0027605/CG6842	GB12390		Vps4	Group1.33_16351_16420	24	1	17	CG6842		32777	FBgn0027605	CG6842	skd vacuolar sorting	XP_001601768	gi|156555267|ref|XP_001601768.1|PREDICTED: similar to ENSANGP00000019192 [Nasonia vitripennis]		auxin biosynthetic process; establishment or maintenance of epithelial cell apical/basal polarity; intracellular protein transport; phagocytosis, engulfment; actin cytoskeleton organization;		ATP binding; microtubule-severing ATPase activity;	isoform a	NP_573258	gi|18859657|ref|NP_573258.1|vacuolar protein sorting 4 [Drosophila melanogaster]		negative regulation of autophagy; microtubule cytoskeleton organization; wing disc dorsal/ventral pattern formation; response to DNA damage stimulus; lysosome organization; establishment or maintenance of epithelial cell apical/basal polarity; phagocytosis, engulfment; intracellular protein transport; actin cytoskeleton organization; proteolysis; neuron remodeling; pole plasm oskar mRNA localizat…	intracellular organelle part; cytoplasmic part; proteasome regulatory particle;	endopeptidase activity; ATPase activity; ATP binding;
AM11579	1.28335	Queen	0.0176341	0.457946	OGS	GB19024-PA		GB19024-RA [PREDICTED: Apis mellifera similar to Chrac-16 CG15736-PA (LOC726619), mRNA], similar to fly gene FBgn0043001/Chrac-16	GB19024		LOC726619	Group9.22_89555_89624	24	1	13	CG15736		32166	FBgn0043001	Chrac-16	histone-fold protein chrac	XP_001602177	gi|156541654|ref|XP_001602177.1|PREDICTED: similar to histone-fold protein CHRAC subunit, putative [Nasonia vitripennis]	9.2e-38				nuclear factor y-box c	NP_572776	gi|18860023|ref|NP_572776.1|Chrac-16 [Drosophila melanogaster]	3.88768e-20	response to DNA damage stimulus;	chromatin accessibility complex;	protein heterodimerization activity;
AM08972	1.28349	Worker	0.00181614	1.20582	OGS	GB16391-PA		GB16391-RA, similar to fly gene FBgn0032113/CG4450	GB16391			Group13.18_135259_135328	29	2	5	CG34366		5740840	FBgn0085395	Shawl	potassium voltage-gated channel protein shaw	XP_001603960	gi|156545205|ref|XP_001603960.1|PREDICTED: similar to Potassium voltage-gated channel protein Shaw (Shaw2) [Nasonia vitripennis]	2.75e-45				shaker cognate isoform a	NP_476721	gi|17136468|ref|NP_476721.1|shaker cognate w, isoform A [Drosophila melanogaster]	8.15905e-48	flight behavior; regulation of heart rate; regulation of circadian sleep/wake cycle, sleep; regulation of action potential; learning or memory; proboscis extension reflex; cardiac muscle contraction; sensory perception of taste; larval locomotory behavior; detection of visible light; regulation of synaptic activity; axon extension; embryonic development via the syncytial blastoderm; courtship beh…	voltage-gated potassium channel complex;	protein binding; delayed rectifier potassium channel activity; A-type (transient outward) potassium channel activity;
AM01835	1.28363	Queen	0.0442127		UI_EST	BI510644		BB160003A10G07.5 Bee Brain Normalized Library, BB16 Apis mellifera cDNA clone BB160003A10G07 5', mRNA sequence				Group5.13_263663_263723	35	3	7
AM05275	1.28443	Worker	0.0052179	0.453819	OGS	GB12660-PA		GB12660-RA [PREDICTED: Apis mellifera similar to CG13016-PA (LOC413023), mRNA], similar to fly gene FBgn0033899/CG13016	GB12660		LOC413023	GroupUn.3998_5363_5432	11	8	13	CG13016		36562	FBgn0033899	CG13016	transmembrane protein partial	XP_001605402	gi|156552125|ref|XP_001605402.1|PREDICTED: similar to conserved hypothetical protein [Nasonia vitripennis]	5.92e-142				CG13016 [Drosophila melanogaster]	NP_610929	gi|24653550|ref|NP_610929.2|CG13016 [Drosophila melanogaster]	8.70616e-53
AM12699	1.28478	Worker	0.0109102	1.09954	OGS	GB20154-PA		GB20154-RA	GB20154			Group10.19_216871_216931	39	21	11
AM06097	1.28496	Queen	0.0108361	0.767943	OGS	GB13495-PA		GB13495-RA [PREDICTED: Apis mellifera similar to transcription factor Dp-2 (E2F dimerization partner 2) (LOC409887), mRNA], similar to fly gene FBgn0011763/Dp	GB13495		Dp	Group1.72_367284_367353	26	22	13	CG4654		36461	FBgn0011763	Dp	transcription factor dp-2 (e2f dimerization partner 2)	XP_001605304	gi|156545748|ref|XP_001605304.1|PREDICTED: similar to transcription factor Dp-2 (E2F dimerization partner 2) [Nasonia vitripennis]	2.8e-164	cell cycle; regulation of transcription, DNA-dependent;	transcription factor complex; nuclear envelope;	transcription cofactor activity; transcription factor activity; protein domain specific binding;	dp transcription isoform b	NP_725267	gi|24653311|ref|NP_725267.1|DP transcription factor, isoform B [Drosophila melanogaster]	1.03986e-87	regulation of transcription involved in G1/S-phase of mitotic cell cycle; positive regulation of transcription; eggshell chorion gene amplification; growth; chitin-based embryonic cuticle biosynthetic process; open tracheal system development; positive regulation of nurse cell apoptosis; endomitotic cell cycle; dendrite morphogenesis; muscle tissue development; positive regulation of cell prolife…	Rb-E2F complex; proteinaceous extracellular matrix; Myb complex;	protein binding; specific RNA polymerase II transcription factor activity; transcription activator activity; DNA binding;
AM11859	1.28501	Worker	0.0218324	1.05775	OGS	GB19306-PA		GB19306-RA [PREDICTED: Apis mellifera similar to Probable cytochrome P450 6g2 (CYPVIG2) (LOC551560), mRNA], similar to fly gene FBgn0033696/Cyp6g2	GB19306		CYP6BD1	Group11.28_1580_1649	12	17	1	CG8859		36317	FBgn0033696	Cyp6g2	cytochrome p450 cyp6k1	NP_001165940	gi|289177053|ref|NP_001165940.1|cytochrome P450 6BD2 [Nasonia vitripennis]	2.43e-137				cytochrome p450-6a8	NP_610744	gi|24652915|ref|NP_610744.1|Cyp6g2 [Drosophila melanogaster]	5.53557e-105	response to chemical stimulus;
AM08143	1.28518	Queen	0.0406894	0.712176	OGS	GB15558-PA		GB15558-RA [PREDICTED: Apis mellifera similar to enhancer of zeste 2 isoform a (LOC552235), mRNA], similar to fly gene FBgn0000629/E(z)	GB15558		E(z)	Group9.19_147469_147538	19	14	19	CG6502		39203	FBgn0000629	E(z)	enhancer of ezh	XP_001811652	gi|189235122|ref|XP_001811652.1|PREDICTED: similar to enhancer of zeste homolog 2 [Tribolium castaneum]		negative regulation of retinoic acid receptor signaling pathway; negative regulation of striated muscle cell differentiation; histone methylation;	ESC/E(Z) complex; pronucleus;	transcription repressor activity; histone methyltransferase activity; protein binding; chromatin binding;	isoform a	NP_524021	gi|24662251|ref|NP_524021.2|enhancer of zeste, isoform A [Drosophila melanogaster] >gi|221331070|ref|NP_001137932.1| enhancer of zeste, isoform B [Drosophila melanogaster]		dendrite morphogenesis; pheromone metabolic process; axon guidance; histone H3-K27 methylation; chromatin silencing; muscle organ development; determination of adult lifespan; response to hypoxia; histone H3-K4 methylation; response to DNA damage stimulus; cuticle hydrocarbon biosynthetic process; germ cell migration; histone H3-K9 methylation; intracellular signaling pathway; instar larval or pu…	ESC/E(Z) complex; mitochondrion; chromosome;	protein homodimerization activity; thioredoxin-disulfide reductase activity; histone methyltransferase activity (H3-K9 specific); glutathione-disulfide reductase activity; histone methyltransferase activity (H3-K27 specific); sequence-specific DNA binding;
AM10775	1.28519	Queen	0.00531574	0.530305	OGS	GB18209-PA		GB18209-RA [PREDICTED: Apis mellifera similar to leucine rich repeat containing 47 (LOC411407), mRNA], similar to fly gene FBgn0039175/CG5706	GB18209		LOC411407	Group1.18_147693_147762	10	16	9	CG5706		42888	FBgn0039175	CG5706	leucine rich repeat containing 47	XP_001606500	gi|156545868|ref|XP_001606500.1|PREDICTED: hypothetical protein [Nasonia vitripennis]	3.79e-178				isoform a	NP_651237	gi|21355211|ref|NP_651237.1|CG5706 [Drosophila melanogaster]	2.7111e-29	wing disc morphogenesis; cellular biosynthetic process; apical junction assembly; establishment or maintenance of apical/basal cell polarity; protein localization; morphogenesis of follicular epithelium; establishment of ommatidial planar polarity; response to chemical stimulus; cell differentiation; negative regulation of cell proliferation; morphogenesis of embryonic epithelium; morphogenesis o…	apical junction complex;	binding;
AM07776	1.28616	Worker	0.00690003	0.21307	OGS	GB15187-PA		GB15187-RA [PREDICTED: Apis mellifera similar to Ectonucleotide pyrophosphatase/phosphodiesterase 5 precursor (E-NPP5) (NPP-5) (LOC724738), partial mRNA]	GB15187		LOC724738	Group4.9_3543_3612	31	21	5						ectonucleotide pyrophosphatase phosphodiesterase	XP_001602371	gi|156550253|ref|XP_001602371.1|PREDICTED: similar to ectonucleotide pyrophosphatase/phosphodiesterase [Nasonia vitripennis]	3.28e-115		cell part;
AM07237	1.28686	Worker	0.0398399	1.09289	OGS	GB14640-PA		GB14640-RA [PREDICTED: Apis mellifera similar to CG11563-PA, transcript variant 2 (LOC552214), mRNA], similar to fly gene FBgn0039868/CG11563	GB14640		LOC552214	Group8.20_758168_758237	6	11	11	CG11563		43735	FBgn0039868	CG11563	cg11563 cg11563-pa	XP_967613	gi|189235480|ref|XP_967613.2|PREDICTED: similar to CG11563 CG11563-PA [Tribolium castaneum]	2.86e-43				CG11563 [Drosophila melanogaster]	NP_651884	gi|24651718|ref|NP_651884.1|CG11563 [Drosophila melanogaster]	4.54682e-27
AM07088	1.28808	Worker	0.0356895	0.907866	OGS	GB14490-PA		GB14490-RA [PREDICTED: Apis mellifera similar to ciboulot CG4944-PB, isoform B (LOC551528), mRNA], similar to fly gene FBgn0026084/cib	GB14490		cib	Group11.38_248111_248180	3	5	9	CG4944		31359	FBgn0026084	cib	thymosin isoform 1	XP_001951088	gi|193652608|ref|XP_001951088.1|PREDICTED: hypothetical protein LOC100160577 isoform 2 [Acyrthosiphon pisum]	1.04e-50	cytoskeleton organization; larval central nervous system remodeling;	cytosol;	actin monomer binding;	isoform b	NP_525065	gi|17933554|ref|NP_525065.1|ciboulot, isoform B [Drosophila melanogaster] >gi|24639625|ref|NP_726908.1| ciboulot, isoform A [Drosophila melanogaster]	1.32293e-43	larval central nervous system remodeling;	cytosol;	actin monomer binding;
AM08476	1.28808	Worker	0.0296563	0.7293	OGS	GB15895-PA		GB15895-RA [PREDICTED: Apis mellifera similar to ring finger protein 34 isoform 2, transcript variant 1 (LOC412550), mRNA], similar to fly gene FBgn0033783/CG17019	GB15895		LOC412550	Group5.33_455568_455637	7	9	19	CG17019		36425	FBgn0033783	CG17019	ring finger and fyve-like domain containing 1	NP_001136341	gi|218749862|ref|NP_001136341.1|ring finger and FYVE-like domain containing 1 [Nasonia vitripennis]	1.6e-86				isoform a	NP_610827	gi|24653236|ref|NP_610827.2|CG17019 [Drosophila melanogaster]	1.24536e-38	sensory organ development; behavioral response to ethanol; memory; regulation of behavior; defense response to Gram-negative bacterium; positive regulation of protein ubiquitination; spermatid nucleus differentiation; larval locomotory behavior; male courtship behavior; anti-apoptosis; dopamine biosynthetic process; antennal morphogenesis; antimicrobial humoral response; regulation of forward loc…		protein binding; catalytic activity;
AM12826	1.28845	Queen	0.0205997		JDE_EST	jdeA10_1DEF6		[Antisense] XM_624425.2 [PREDICTED: Apis mellifera similar to zinc finger RNA binding protein (LOC552046), mRNA]				Group6.19_146346_146415	45	6	17
AM03754	1.28894	Queen	0.0486284	1.0902	OGS	GB11130-PA		GB11130-RA [PREDICTED: Apis mellifera similar to splicing factor, arginine/serine-rich 10 (transformer 2 homolog, Drosophila) (LOC725195), mRNA], similar to fly gene FBgn0003742/tra2	GB11130		tra2	Group11.29_47919_47988	28	21	5	CG10128		36619	FBgn0003742	tra2	transformer-2 protein a	XP_001601106	gi|156550833|ref|XP_001601106.1|PREDICTED: similar to transformer-2 protein A [Nasonia vitripennis]	8.85e-48	nuclear mRNA splicing, via spliceosome;	nucleus;	identical protein binding; nucleic acid binding; nucleotide binding;	isoform c	NP_476766	gi|17136550|ref|NP_476766.1|transformer 2, isoform E [Drosophila melanogaster]	1.73455e-45	regulation of alternative nuclear mRNA splicing, via spliceosome; mitotic spindle organization; spermatogenesis; production of siRNA involved in RNA interference; male somatic sex determination; spliceosome assembly; female somatic sex determination; negative regulation of nuclear mRNA splicing, via spliceosome; negative regulation of viral genome replication; gene silencing by miRNA;	nuclear speck; precatalytic spliceosome; catalytic step 2 spliceosome;	nucleotide binding; mRNA binding;
AM03188	1.29053	Queen	0.0260382	0.551538	OGS	GB10561-PA		GB10561-RA [PREDICTED: Apis mellifera similar to CG8351-PA, transcript variant 1 (LOC550694), mRNA], similar to fly gene FBgn0037632/CG8351	GB10561		Tcp-1eta	GroupUn.6160_3028_3097	27	11	21	CG8351		41054	FBgn0037632	CG8351	chaperonin containing subunit 7	NP_001136327	gi|218749822|ref|NP_001136327.1|chaperonin containing TCP1, subunit 7 [Nasonia vitripennis]		auxin biosynthetic process; protein folding; mitotic spindle organization;	cytoplasm;	ATP binding; unfolded protein binding; ATPase activity, coupled;	isoform a	NP_649835	gi|24645179|ref|NP_649835.1|Tcp-1eta [Drosophila melanogaster]		transport; protein folding; mitotic spindle organization;	cytoplasmic part;	unfolded protein binding; ATPase activity, coupled; ATP binding;
AM07638	1.29129	Queen	0.0372691	0.620536	OGS	GB15047-PA		GB15047-RA [PREDICTED: Apis mellifera similar to DNZDHHC/NEW1 zinc finger protein 11 CG6627-PA (LOC552426), mRNA], similar to fly gene FBgn0027453/Dnz1	GB15047		LOC552426	Group1.72_377935_378004	35	6	11	CG6627		34503	FBgn0027453	Dnz1	zinc finger	XP_001605698	gi|156547749|ref|XP_001605698.1|PREDICTED: similar to zinc finger protein, putative [Nasonia vitripennis]	1.56e-127			metal ion binding;	isoform b	NP_477449	gi|17137702|ref|NP_477449.1|DNZDHHC/NEW1 zinc finger protein 11 [Drosophila melanogaster]	1.40805e-116	anatomical structure morphogenesis; system development; cellular process;	cytoplasmic part;	binding;
AM12130	1.29142	Queen	0.0131279	0.655013	OGS	GB19578-PA		GB19578-RA [PREDICTED: Apis mellifera similar to CG4523-PA, isoform A (LOC550929), mRNA], similar to fly gene FBgn0029891/Pink1	GB19578		LOC550929	Group8.23_2336_2405	26	9	3	CG4523		31607	FBgn0029891	Pink1	serine threonine protein kinase	XP_001605979	gi|156555444|ref|XP_001605979.1|PREDICTED: similar to ENSANGP00000003537 [Nasonia vitripennis]					isoform a	NP_572340	gi|24640183|ref|NP_572340.2|PTEN-induced putative kinase 1, isoform A [Drosophila melanogaster] >gi|24640185|ref|NP_727110.1| PTEN-induced putative kinase 1, isoform B [Drosophila melanogaster] >gi|78706496|ref|NP_001027049.1| PTEN-induced putative kinase 1, isoform H [Drosophila melanogaster] >gi|78706498|ref|NP_001027050.1| PTEN-induced putative kinase 1, isoform G [Drosophila melanogaster] >gi…	2.25904e-127	centrosome cycle; mitotic cell cycle; mitochondrial fission; cell cycle checkpoint; regulation of multicellular organismal process; localization; negative regulation of neuron apoptosis; M phase; signal transmission; compound eye development; cell differentiation; regulation of mitochondrion organization; sperm mitochondrion organization; metabolic process; response to oxidative stress; regulatio…	Nebenkern;	protein kinase activity; binding;
AM05002	1.29159	Worker	0.00612872	1.12103	OGS	GB12384-PA		GB12384-RA [PREDICTED: Apis mellifera similar to CG10467-PA (LOC552086), mRNA], similar to fly gene FBgn0035679/CG10467	GB12384		LOC552086	GroupUn.2300_1427_1496	16	12	11	CG10467		38697	FBgn0035679	CG10467	aldose 1-	XP_001601223	gi|156555901|ref|XP_001601223.1|PREDICTED: similar to aldose-1-epimerase [Nasonia vitripennis]	1.13e-130				CG10467 [Drosophila melanogaster]	NP_648026	gi|24659048|ref|NP_648026.1|CG10467 [Drosophila melanogaster]	1.00142e-109
AM03311	1.29175	Queen	0.00152151	1.07983	OGS	GB10686-PA		GB10686-RA [PREDICTED: Apis mellifera similar to small nuclear ribonucleoprotein at 69D CG10753-PA (LOC552559), mRNA], similar to fly gene FBgn0016940/snRNP69D	GB10686		LOC552559	Group5.26_603935_604004	24	18	11	CG10753		39456	FBgn0016940	snRNP69D	small nuclear ribonucleoprotein sm d1	XP_001608160	gi|156538102|ref|XP_001608160.1|PREDICTED: similar to small nuclear ribonucleoprotein sm d1 [Nasonia vitripennis]	3.12e-41	spliceosomal snRNP assembly; spliceosome assembly;	nucleoplasm; small nuclear ribonucleoprotein complex; precatalytic spliceosome; cytosol; catalytic step 2 spliceosome;	RNA binding; protein binding;	small ribonucleoprotein particle protein 1	NP_524774	gi|17864386|ref|NP_524774.1|small ribonucleoprotein particle protein SmD1 [Drosophila melanogaster]	9.78158e-53	nuclear mRNA splicing, via spliceosome;	small nuclear ribonucleoprotein complex; precatalytic spliceosome; catalytic step 2 spliceosome;
AM09509	1.29217	Worker	0.00231267	0.377557	OGS	GB16932-PA		GB16932-RA [PREDICTED: Apis mellifera similar to CG11586-PA (LOC551832), mRNA], similar to fly gene FBgn0035520/CG11586	GB16932		LOC551832	Group6.29_383345_383414	18	20	3	CG11586		38520	FBgn0035520	CG11586	zinc finger matrin-type protein 2	XP_001599252	gi|156542464|ref|XP_001599252.1|PREDICTED: similar to CG11586-PA [Nasonia vitripennis]	1.61e-70				CG11586 [Drosophila melanogaster]	NP_647881	gi|21355873|ref|NP_647881.1|CG11586 [Drosophila melanogaster]	2.25662e-68		intracellular;	nucleic acid binding;
AM12880R	1.29301	Queen	0.0466612		JDE_EST	jdeF18_3DEF1		BB160005B10H11.5 Bee Brain Normalized Library, BB16 Apis mellifera cDNA clone BB160005B10H11 5', mRNA sequence				Group11.33_646491_646551	5	5	5
AM10799	1.29314	Queen	0.0359606	0.53934	OGS	GB18233-PA		GB18233-RA [PREDICTED: Apis mellifera similar to ergic53 CG6822-PA, isoform A, transcript variant 1 (LOC550798), mRNA], similar to fly gene FBgn0035909/ergic53	GB18233		LOC550798	Group13.17_224154_224223	16	12	21	CG6822		44679	FBgn0035909	ergic53	ergic-53 protein	XP_001607791	gi|156538699|ref|XP_001607791.1|PREDICTED: similar to ENSANGP00000014225 [Nasonia vitripennis]					isoform a	NP_524776	gi|17933708|ref|NP_524776.1|ergic53, isoform A [Drosophila melanogaster] >gi|28574399|ref|NP_788479.1| ergic53, isoform B [Drosophila melanogaster]		cellular process;	cell part;	sugar transmembrane transporter activity;
AM02757	1.29317	Worker	0.000805	0.688977	OGS	GB10129-PA		GB10294-RA [PREDICTED: Apis mellifera similar to CG5731-PA (LOC725899), mRNA], similar to fly gene FBgn0032192/CG5731	GB10294		LOC725899	Group5.32_42887_42956	31	12	21	CG5731		34355	FBgn0032192	CG5731	alpha-galactosidase alpha-n-acetylgalactosaminidase	gi|156551900|ref|XP_001606799.1|PREDICTED: similar to ENSANGP00000020847 [Nasonia vitripennis]	XP_001606799		carbohydrate metabolic process;		hydrolase activity, hydrolyzing O-glycosyl compounds; cation binding;	isoform a	gi|24583253|ref|NP_609354.1|CG5731 [Drosophila melanogaster]	NP_609354		carbohydrate metabolic process;		cation binding;
AM10458	1.29373	Queen	0.0208734	0.683688	OGS	GB17887-PA		GB17887-RA [PREDICTED: Apis mellifera similar to polyribonucleotide nucleotidyltransferase 1 (LOC413542), mRNA], similar to fly gene FBgn0039846/CG11337	GB17887		LOC413542	Group5.16_810642_810711	10	23	11	CG11337		43710	FBgn0039846	CG11337	polyribonucleotide nucleotidyltransferase mitochondrial-like	XP_001607068	gi|156543904|ref|XP_001607068.1|PREDICTED: similar to polyribonucleotide nucleotidyltransferase [Nasonia vitripennis]					isoform a	NP_651867	gi|24651641|ref|NP_651867.2|CG11337, isoform A [Drosophila melanogaster] >gi|24651643|ref|NP_733429.1| CG11337, isoform B [Drosophila melanogaster] >gi|281362905|ref|NP_001163783.1| CG11337, isoform D [Drosophila melanogaster]		RNA metabolic process;
AM07801	1.29384	Worker	0.00724779	1.63775	OGS	GB15212-PA		GB15212-RA, similar to fly gene FBgn0083953/CG34117	GB15212			Group15.34_307427_307496	23	13	3	CG34117		4379851	FBgn0083953	CG34117	formation of mitochondrial complexes 1 homolog	XP_001599999	gi|156553200|ref|XP_001599999.1|PREDICTED: similar to CG34117-PA [Nasonia vitripennis]	1.47e-30				CG34117 [Drosophila melanogaster]	NP_001036690	gi|116007982|ref|NP_001036690.1|CG34117 [Drosophila melanogaster]	2.24822e-27
AM05720	1.29506	Queen	0.0363214	0.486139	OGS	GB13112-PA		GB13112-RA [PREDICTED: Apis mellifera similar to CG11377-PA (LOC410877), mRNA], similar to fly gene FBgn0031217/CG11377	GB13112		LOC410877	Group2.33_191555_191624	14	20	7	CG11377		33166	FBgn0031217	CG11377	cysteine-rich with egf-like domain protein 2-like	XP_001603904	gi|156555055|ref|XP_001603904.1|PREDICTED: similar to ENSANGP00000010063 [Nasonia vitripennis]	1.33e-141				isoform b	NP_608490	gi|19920436|ref|NP_608490.1|CG11377 [Drosophila melanogaster]	3.54325e-118	embryonic development; morphogenesis of an epithelium; establishment or maintenance of apical/basal cell polarity; regulation of biological process; cell differentiation; nervous system development; cell-cell junction organization;	plasma membrane part;	binding;
AM06076	1.29551	Queen	0.0156286	0.34218	OGS	GB13472-PA		GB13472-RA [PREDICTED: Apis mellifera similar to CG9535-PA, isoform A (LOC551964), mRNA], similar to fly gene FBgn0027501/CG9535	GB13472		mmy	GroupUn.78_3995_4064	1	9	21	CG9535		33903	FBgn0027501	CG9535	udp-n-acteylglucosamine pyrophosphorylase	XP_001602623	gi|156541004|ref|XP_001602623.1|PREDICTED: similar to UDP-N-acetylglucosamine pyrophosphorylase [Nasonia vitripennis]	9.88e-154	central nervous system development; regulation of tube size, open tracheal system; cuticle chitin biosynthetic process; dorsal closure; embryonic epithelial tube formation; axonal fasciculation; chitin-based embryonic cuticle biosynthetic process; extracellular matrix organization;		UDP-N-acetylglucosamine diphosphorylase activity;	isoform b	NP_723183	gi|24582229|ref|NP_723183.1|mummy, isoform B [Drosophila melanogaster]	1.22023e-178	central nervous system development; regulation of tube size, open tracheal system; cuticle chitin biosynthetic process; dorsal closure; embryonic epithelial tube formation; axonal fasciculation; chitin-based embryonic cuticle biosynthetic process; extracellular matrix organization;	0	UDP-N-acetylglucosamine diphosphorylase activity;
AM06304	1.29573	Queen	0.0202094	1.59032	OGS	GB13706-PA		GB13706-RA, similar to fly gene FBgn0011640/lark	GB13706			Group14.25_25093_26040	25	8	7	CG8597		38811	FBgn0011640	lark
AM04166	1.29583	Worker	0.026997	0.57557	OGS	GB11546-PA		GB11546-RA [PREDICTED: Apis mellifera hypothetical LOC412272, transcript variant 1 (LOC412272), mRNA]	GB11546		LOC412272	Group9.25_98490_98559	35	10	19						pkhd domain-containing transmembrane protein c17orf101 homolog	XP_001605079	gi|156537221|ref|XP_001605079.1|PREDICTED: similar to conserved hypothetical protein [Nasonia vitripennis]	1.33e-118			metal ion binding; oxidoreductase activity;
AM04217	1.29597	Worker	0.0116392	0.434364	OGS	GB11597-PA		GB11597-RA [PREDICTED: Apis mellifera similar to mitochondrial ribosomal protein L1 CG7494-PA (LOC724493), mRNA], similar to fly gene FBgn0037566/mRpL1	GB11597		mRpL1	GroupUn.1260_9333_9402	42	20	5	CG7494		40980	FBgn0037566	mRpL1	mitochondrial ribosomal protein l1	XP_321348	gi|158301687|ref|XP_321348.3|AGAP001738-PA [Anopheles gambiae str. PEST]	1.03e-66	positive regulation of growth rate; determination of adult lifespan; embryonic development ending in birth or egg hatching; nematode larval development; receptor-mediated endocytosis;	mitochondrion; large ribosomal subunit;		mitochondrial ribosomal protein l1	NP_524275	gi|17737843|ref|NP_524275.1|mitochondrial ribosomal protein L1 [Drosophila melanogaster]	2.81615e-80
AM09064	1.29652	Worker	0.00761553	0.350434	OGS	GB16485-PA		GB16485-RA [PREDICTED: Apis mellifera similar to ATP synthase D chain, mitochondrial (LOC410557), mRNA], similar to fly gene FBgn0016120/ATPsyn-d	GB16485		ATPsyn-d	Group14.24_864973_865042	35	15	13	CG6030		42291	FBgn0016120	ATPsyn-d	mitochondrial f0 atp synthase d	NP_001161446	gi|269784685|ref|NP_001161446.1|ATP synthase subunit d, mitochondrial [Nasonia vitripennis]	8.74e-41				atp subunit isoform a	NP_524402	gi|17738043|ref|NP_524402.1|ATP synthase, subunit d, isoform A [Drosophila melanogaster] >gi|24648125|ref|NP_732400.1| ATP synthase, subunit d, isoform B [Drosophila melanogaster]	8.99127e-47	proton transport;	lipid particle;
AM08162	1.29719	Queen	0.0435349	1.35173	OGS	GB15578-PA		GB15578-RA [PREDICTED: Apis mellifera similar to crinkled CG7595-PB, isoform B (LOC726683), mRNA], similar to fly gene FBgn0000317/ck	GB15578		Myo7	Group5.33_244116_244185	37	3	3	CG7595		34882	FBgn0000317	ck	myosin vii	XP_001601640	gi|156553326|ref|XP_001601640.1|PREDICTED: similar to myosin vii [Nasonia vitripennis]		imaginal disc-derived wing hair organization; antennal morphogenesis; sensory perception of sound; bristle morphogenesis; actin filament-based movement;	myosin complex; apical cortex; microvillus;	ATP binding; motor activity; actin-dependent ATPase activity; actin binding; myosin light chain binding;	isoform b	NP_523571	gi|17737417|ref|NP_523571.1|crinkled, isoform B [Drosophila melanogaster] >gi|24584386|ref|NP_723895.1| crinkled, isoform A [Drosophila melanogaster]		cell morphogenesis; rhabdomere development; actin filament-based movement; head involution; Malpighian tubule morphogenesis; mesoderm development; myosin II filament assembly; salivary gland morphogenesis; dorsal closure, spreading of leading edge cells; sensory perception of sound; imaginal disc-derived wing hair organization; positive regulation of pole plasm oskar mRNA localization; defense re…	brush border; myosin II complex; apical cortex; cleavage furrow; microvillus; Z disc;	actin-dependent ATPase activity; ATP binding; motor activity; myosin light chain binding; actin binding;
AM04601	1.29765	Worker	0.0245953	0.771093	OGS	GB11984-PA		GB11984-RA [PREDICTED: Apis mellifera similar to prefoldin subunit 4 (LOC724910), mRNA], similar to fly gene FBgn0035603/CG10635	GB11984		LOC724910	Group11.11_165957_166026	42	21	17	CG10635		38615	FBgn0035603	CG10635	prefoldin subunit 4-like	XP_001599576	gi|156552663|ref|XP_001599576.1|PREDICTED: similar to ENSANGP00000009906 [Nasonia vitripennis]	1.09e-41	protein folding;	cytosol;	chaperone binding;	CG10635 [Drosophila melanogaster]	NP_647961	gi|24658314|ref|NP_647961.1|CG10635 [Drosophila melanogaster]	3.2816e-36	'de novo' protein folding;	0	chaperone binding;
AM10461	1.29773	Queen	0.000726	0.512479	OGS	GB17890-PA		GB17890-RA [PREDICTED: Apis mellifera hypothetical protein LOC724620 (LOC724620), partial mRNA], similar to fly gene FBgn0037719/bocksbeutel	GB17890		LOC724620	GroupUn.1155_3616_3685	38	15	11	CG9424		41162	FBgn0037719	bocksbeutel	nuclear membrane protein xman1	XP_001605262	gi|156543092|ref|XP_001605262.1|PREDICTED: similar to nuclear membrane protein XMAN1 [Nasonia vitripennis]	1.03e-64				isoform b	NP_611873	gi|20130339|ref|NP_611873.1|MAN1, isoform B [Drosophila melanogaster] >gi|24762513|ref|NP_726404.1| MAN1, isoform A [Drosophila melanogaster]	8.33031e-05	reproductive developmental process; regulation of mitotic cell cycle; microtubule-based process; organelle organization; RNA interference; RNA processing; phagocytosis, engulfment; cellular component assembly; intracellular transport; M phase; compound eye photoreceptor development; anatomical structure formation involved in morphogenesis; gene silencing by miRNA; macromolecular complex subunit o…	ribonucleoprotein complex; protein complex; cytoskeletal part; nuclear part; cytoplasmic part; microtubule cytoskeleton;	protein binding; RNA binding;
AM09330	1.29819	Worker	0.0133438	0.718255	OGS	GB16752-PA		GB16752-RA [Apis mellifera GABA neurotransmitter transporter-1B (Gat-1B), mRNA], similar to fly gene FBgn0039915/CG1732	GB16752		Gat-1B	Group6.1_20749_20818	46	2	21	CG1732		43805	FBgn0039915	CG1732	sodium chloride dependent neurotransmitter transporter	XP_001602428	gi|156549923|ref|XP_001602428.1|PREDICTED: similar to GABA neurotransmitter transporter-1B [Nasonia vitripennis]					isoform a	NP_651930	gi|45550877|ref|NP_651930.2|CG1732, isoform A [Drosophila melanogaster]		neutral amino acid transport; perineurial glial growth; visual behavior; D-amino acid transport; transmission of nerve impulse; regulation of response to osmotic stress; L-amino acid transport;	mitochondrion; plasma membrane;	neutral amino acid transmembrane transporter activity; osmosensor activity; D-amino acid transmembrane transporter activity; L-amino acid transmembrane transporter activity;
AM06540	1.2982	Worker	0.0428396	0.0988364	OGS	GB13942-PA		GB13942-RA [PREDICTED: Apis mellifera similar to CG11753-PA (LOC725977), mRNA], similar to fly gene FBgn0037603/CG11753	GB13942		LOC725977	Group10.38_61132_61201	14	24	7	CG11753		41023	FBgn0037603	CG11753	scf apoptosis response protein	XP_001603417	gi|156547607|ref|XP_001603417.1|PREDICTED: similar to SCF apoptosis response protein [Nasonia vitripennis]	7e-65				CG11753 [Drosophila melanogaster]	NP_649809	gi|21355303|ref|NP_649809.1|CG11753 [Drosophila melanogaster]	3.60823e-46
AM03589	1.29831	Queen	0.0304378	0.450353	OGS	GB10966-PA		GB10966-RA [PREDICTED: Apis mellifera similar to Guanine nucleotide-binding protein G(i) subunit alpha 65A (LOC411704), mRNA], similar to fly gene FBgn0001104/G-ialpha65A	GB10966		LOC411704	Group1.53_30153_30222	22	11	23	CG10060		38765	FBgn0001104	G-ialpha65A	guanine nucleotide-binding protein g subunit alpha-like	XP_001812899	gi|189233631|ref|XP_001812899.1|PREDICTED: similar to sec-23 interacting protein P125 [Tribolium castaneum]	1.13e-177	asymmetric protein localization involved in cell fate determination; ventral cord development; G-protein coupled receptor protein signaling pathway; regulation of protein localization; establishment of mitotic spindle localization; asymmetric neuroblast division; septate junction assembly; cortical actin cytoskeleton organization; asymmetric cell division; signal transduction; establishment of gl…	heterotrimeric G-protein complex; apical cortex;	signal transducer activity; protein binding; GTPase activity; GTP binding;	adp ribosylation factor isoform a	NP_477502	gi|17137790|ref|NP_477502.1|G protein alphai subunit 65A [Drosophila melanogaster]		negative regulation of compound eye retinal cell programmed cell death; Wnt receptor signaling pathway; heart development; regulation of protein localization; synaptic transmission; establishment of mitotic spindle localization; phototransduction; cortical actin cytoskeleton organization; asymmetric neuroblast division; septate junction assembly; mucosal immune response; ventral cord development;…	inaD signaling complex; heterotrimeric G-protein complex; apical cortex;	signal transducer activity; GTP binding; protein binding; GTPase activity;
AM11769	1.29851	Queen	0.01296	0.213821	OGS	GB19215-PA		GB19215-RA [PREDICTED: Apis mellifera similar to Aminolevulinate synthase CG3017-PA (LOC413228), mRNA], similar to fly gene FBgn0020764/Alas	GB19215		LOC413228	GroupUn.416_3203_3272	15	12	9	CG3017		37815	FBgn0020764	Alas	5-aminolevulinic acid synthase	XP_001603137	gi|156542993|ref|XP_001603137.1|PREDICTED: similar to ENSANGP00000014729 [Nasonia vitripennis]					aminolevulinate synthase	NP_477281	gi|17137420|ref|NP_477281.1|aminolevulinate synthase [Drosophila melanogaster]		heme biosynthetic process; alanyl-tRNA aminoacylation;	mitochondrial matrix;	binding; alanine-tRNA ligase activity; 5-aminolevulinate synthase activity;
AM03051	1.29949	Worker	0.00396409	0.98595	OGS	GB10423-PA		GB10423-RA [PREDICTED: Apis mellifera similar to CG17180-PA (LOC726304), mRNA], similar to fly gene FBgn0035140/CG17180	GB10423		LOC726304	Group2.43_406785_406854	31	1	23	CG17180		38068	FBgn0035140	CG17180	cg17180 cg17180-pa	XP_001602456	gi|156548682|ref|XP_001602456.1|PREDICTED: similar to conserved hypothetical protein [Nasonia vitripennis]	2.14e-100				CG17180 [Drosophila melanogaster]	NP_612037	gi|24654772|ref|NP_612037.1|CG17180 [Drosophila melanogaster]	6.76573e-29
AM07984	1.29949	Worker	0.027137	0.351547	OGS	GB15396-PA		GB15396-RA [PREDICTED: Apis mellifera similar to Protein FAM8A1 (Autosomal highly conserved protein) (LOC409005), mRNA], similar to fly gene FBgn0033350/CG8237	GB15396		LOC409005	Group9.23_37745_37814	47	15	15	CG8237		35891	FBgn0033350	CG8237	protein fam8a1-like	XP_001604690	gi|156542628|ref|XP_001604690.1|PREDICTED: similar to conserved hypothetical protein [Nasonia vitripennis]	6.27e-39				CG8237 [Drosophila melanogaster]	NP_610425	gi|20129803|ref|NP_610425.1|CG8237 [Drosophila melanogaster]	1.16925e-06
AM01906	1.29955	Worker	0.0413498		UI_EST	BI511418		BB160005B20E08.5 Bee Brain Normalized Library, BB16 Apis mellifera cDNA clone BB160005B20E08 5', mRNA sequence				Group6.34_564187_564256	43	13	23
AM03399	1.29975	Worker	0.037998	1.02951	OGS	GB10774-PA		GB10774-RA [PREDICTED: Apis mellifera similar to Innexin inx7 (Innexin-7) (Gap junction protein prp7) (Pas-related protein 7) (LOC552285), mRNA], similar to fly gene FBgn0027106/inx7	GB10774		inx7	GroupUn.8645_21543_21612	23	17	7	CG2977		33027	FBgn0027106	inx7	innexin isoform a	XP_001604008	gi|156542725|ref|XP_001604008.1|PREDICTED: similar to innexin [Nasonia vitripennis]	4.2e-150		integral to membrane; gap junction;	gap junction channel activity;	innexin isoform a	NP_788872	gi|28571416|ref|NP_788872.1|innexin 7, isoform A [Drosophila melanogaster]	2.81943e-122	morphogenesis of embryonic epithelium; jump response; phototransduction; foregut morphogenesis; olfactory behavior;	integral to membrane; gap junction;	gap junction channel activity;
AM11919	1.30002	Queen	0.00125201		OGS	GB19366-PA		GB30405-RA [PREDICTED: Apis mellifera similar to Pyruvate dehydrogenase protein X component, mitochondrial precursor (Dihydrolipoamide dehydrogenase-binding protein of pyruvate dehydrogenase complex) (Lipoyl-containing pyruvate dehydrogenase complex component X) (E3-binding protein) (E... (LOC551631), mRNA], similar to fly gene FBgn0031912/CG5261	GB30405			Group6.43_240755_240824	29	3	13	CG5261		34021	FBgn0031912	CG5261	branched-chain alpha-keto acid dehydrogenase subunit e2	XP_001945646	gi|328697856|ref|XP_001945646.2|PREDICTED: dihydrolipoyllysine-residue acetyltransferase component 1 of pyruvate dehydrogenase complex, mitochondrial-like [Acyrthosiphon pisum]	1.51e-115				isoform a	NP_723274	gi|24582497|ref|NP_723274.1|CG5261, isoform A [Drosophila melanogaster]	4.02097e-56	coenzyme metabolic process;	lipid particle;
AM08719	1.30043	Queen	0.0404413	0.819752	OGS	GB16140-PA		GB16140-RA [PREDICTED: Apis mellifera similar to CG8929-PC, isoform C, transcript variant 1 (LOC411655), mRNA], similar to fly gene FBgn0034504/CG8929	GB16140		LOC411655	GroupUn.179_10951_11020	25	17	5	CG8929		34819	FBgn0034504	CG8929	isoform c	XP_001662903	gi|157167919|ref|XP_001662903.1|hypothetical protein AaeL_AAEL002983 [Aedes aegypti]	2.16e-30				isoform c	NP_725958	gi|24656198|ref|NP_725958.1|CG8929, isoform C [Drosophila melanogaster]	2.35485e-33
AM08628	1.30083	Queen	0.0432253	0.670205	OGS	GB16047-PA		GB16047-RA [PREDICTED: Apis mellifera similar to logjam CG10733-PA, isoform A (LOC409976), mRNA], similar to fly gene FBgn0061492/loj	GB16047		loj	Group11.41_7680_7749	25	11	7	CG10733		37202	FBgn0061492	loj	cop-coated vesicle membrane protein p24	XP_001605975	gi|156551892|ref|XP_001605975.1|PREDICTED: similar to cop-coated vesicle membrane protein P24 [Nasonia vitripennis]	8.1e-83				isoform d	NP_729140	gi|281365700|ref|NP_729140.2|logjam, isoform D [Drosophila melanogaster] >gi|281365702|ref|NP_648027.3| logjam, isoform E [Drosophila melanogaster] >gi|281365704|ref|NP_729141.2| logjam, isoform F [Drosophila melanogaster]	5.60193e-97
AM05800	1.30145	Queen	0.0151176	0.3441	OGS	GB13191-PA		GB13191-RA [PREDICTED: Apis mellifera similar to Probable phenylalanyl-tRNA synthetase alpha chain (Phenylalanine--tRNA ligase alpha chain) (PheRS) (LOC552768), mRNA], similar to fly gene FBgn0030007/CG2263	GB13191		LOC552768	GroupUn.3411_70007_70076	22	15	7	CG2263		31740	FBgn0030007	CG2263	phenylalanyl-trna synthetase alpha chain	XP_001608262	gi|156537721|ref|XP_001608262.1|PREDICTED: similar to GA15333-PA [Nasonia vitripennis]		phenylalanyl-tRNA aminoacylation;	phenylalanine-tRNA ligase complex;	phenylalanine-tRNA ligase activity; ATP binding; tRNA binding;	phenylalanyl-trna synthetase	NP_572448	gi|18858079|ref|NP_572448.1|CG2263 [Drosophila melanogaster]		phenylalanyl-tRNA aminoacylation;	phenylalanine-tRNA ligase complex;	phenylalanine-tRNA ligase activity; ATP binding; tRNA binding;
AM03681	1.30151	Worker	0.0270641	0.316101	OGS	GB11057-PA		GB11057-RA [PREDICTED: Apis mellifera similar to Inhibitor of apoptosis 2 CG8293-PA, isoform A (LOC413374), mRNA], similar to fly gene FBgn0015247/Iap2	GB11057		Iap2	GroupUn.51_16869_16938	17	9	17	CG8293		36748	FBgn0015247	Iap2	inhibitor of apoptosis 2 protein	XP_001606042	gi|156549748|ref|XP_001606042.1|PREDICTED: similar to inhibitor of apoptosis 2 protein [Nasonia vitripennis]	6.86e-135	regulation of apoptosis;		cysteine-type endopeptidase inhibitor activity;	inhibitor of apoptosis isoform a	NP_477127	gi|17137140|ref|NP_477127.1|inhibitor of apoptosis 2, isoform A [Drosophila melanogaster] >gi|28573797|ref|NP_788362.1| inhibitor of apoptosis 2, isoform B [Drosophila melanogaster]	4.47887e-96	cellular catabolic process; behavioral response to ethanol; synaptic transmission; dopamine biosynthetic process; sensory organ development; spermatid nucleus differentiation; larval locomotory behavior; memory; male courtship behavior; positive regulation of protein ubiquitination; anti-apoptosis; adult locomotory behavior; border follicle cell migration; regulation of forward locomotion; regula…	intracellular part;	oxidoreductase activity, acting on paired donors, with incorporation or reduction of molecular oxygen; protein binding; monooxygenase activity;
AM10038	1.30152	Queen	0.00410486	0.669019	OGS	GB17467-PA		GB17467-RA [PREDICTED: Apis mellifera similar to alien CG9556-PB, isoform B, transcript variant 1 (LOC409062), mRNA], similar to fly gene FBgn0013746/alien	GB17467		LOC409062	Group1.68_52849_52918	30	13	5	CG9556		34225	FBgn0013746	alien	cop9 signalosome complex subunit 2	XP_001607475	gi|156547875|ref|XP_001607475.1|PREDICTED: similar to cop9 signalosome complex subunit [Nasonia vitripennis]					isoform b	NP_523517	gi|17647149|ref|NP_523517.1|alien, isoform B [Drosophila melanogaster] >gi|24582975|ref|NP_723438.1| alien, isoform A [Drosophila melanogaster]		protein stabilization; phagocytosis, engulfment; signal transduction; negative regulation of transcription, DNA-dependent;	signalosome;	signal transducer activity; transcription corepressor activity; protein homodimerization activity;
AM07227	1.30154	Queen	0.0140817	0.511365	OGS	GB14630-PA		GB14630-RA [PREDICTED: Apis mellifera similar to CG2260-PA (LOC724809), mRNA]	GB14630		LOC724809	Group3.10_111948_112017	24	15	15	CG2260		31732	FBgn0030000	CG2260	cg2260 cg2260-pa	XP_001605963	gi|156544139|ref|XP_001605963.1|PREDICTED: similar to CG2260-PA [Nasonia vitripennis]	1.65e-99				CG2260 [Drosophila melanogaster]	NP_572441	gi|24640506|ref|NP_572441.1|CG2260 [Drosophila melanogaster]	7.29692e-101
AM05446	1.30218	Worker	0.00354724	0.337335	OGS	GB12832-PA		GB12832-RA, similar to fly gene FBgn0035254/CG7974	GB12832		LOC551293	Group7.46_492523_492592	30	12	1	CG7974		38207	FBgn0035254	CG7974	cg7974 cg7974-pa	XP_001606209	gi|156555469|ref|XP_001606209.1|PREDICTED: similar to CG7974-PA [Nasonia vitripennis]	5.99e-93				CG7974 [Drosophila melanogaster]	NP_647643	gi|21358507|ref|NP_647643.1|CG7974 [Drosophila melanogaster]	4.42918e-90
AM01633	1.30265	Queen	0.0274057		UI_EST	BI508701		DB767378 RIKEN full-length enriched honey bee cDNA library, head Apis mellifera cDNA clone BH10044J10 3', mRNA sequence				Group5.17_48433_48502	17	19	7
AM08970	1.30269	Worker	0.0442241	0.212359	OGS	GB16389-PA		GB16389-RA [PREDICTED: Apis mellifera similar to CG8481-PA, isoform A (LOC725478), mRNA], similar to fly gene FBgn0037747/CG8481	GB16389		LOC725478	Group5.20_181039_181108	17	2	23	CG8481		41195	FBgn0037747	CG8481	n-acetyltransferase 6-like	XP_001949650	gi|328712555|ref|XP_001949650.2|PREDICTED: n-acetyltransferase 6-like [Acyrthosiphon pisum]	8.63e-26				isoform a	NP_649942	gi|21356065|ref|NP_649942.1|CG8481, isoform A [Drosophila melanogaster]	4.4294e-32	cell surface receptor linked signaling pathway; phagocytosis; carotenoid metabolic process; response to pheromone; carotenoid transport; immune response; salivary gland cell autophagic cell death; phototransduction, visible light; defense response; phototransduction, UV; rhodopsin biosynthetic process;	dendrite; neuronal cell body; integral to plasma membrane;	scavenger receptor activity;
AM02846	1.30319	Queen	0.0426996	0.582818	OGS	GB10219-PA		GB10219-RA [PREDICTED: Apis mellifera similar to CG9706-PA, isoform A, transcript variant 1 (LOC408402), mRNA], similar to fly gene FBgn0036662/CG9706	GB10219		LOC408402	Group13.4_407002_407071	8	15	17	CG9706		39876	FBgn0036662	CG9706	isoform a	XP_001844005	gi|170032270|ref|XP_001844005.1|conserved hypothetical protein [Culex quinquefasciatus]	1.77e-175				isoform a	NP_648921	gi|24665524|ref|NP_648921.2|CG9706, isoform A [Drosophila melanogaster] >gi|24665528|ref|NP_730198.1| CG9706, isoform B [Drosophila melanogaster]
AM06509	1.30404	Queen	0.00203893		OGS	GB13911-PA		GB30309-RA [PREDICTED: Apis mellifera similar to zinc finger protein 658 (LOC726368), mRNA], similar to fly gene FBgn0020309/crol	GB30309			GroupUn.298_34566_34635	26	20	1	CG14938		34592	FBgn0020309	crol	zinc finger protein 84-like	XP_001599324	gi|156552716|ref|XP_001599324.1|PREDICTED: similar to DNA binding protein [Nasonia vitripennis]				binding;	isoform a	NP_477243	gi|17137352|ref|NP_477243.1|crooked legs, isoform A [Drosophila melanogaster]	3.66479e-103	regulation of transcription, DNA-dependent; pattern specification process; embryonic development; regulation of Wnt receptor signaling pathway; positive regulation of cellular process; organ morphogenesis; negative regulation of transcription;	spindle; protein complex; nucleus;	transcription regulator activity; DNA binding;
AM06371	1.30441	Queen	0.0469801	1.282	OGS	GB13772-PA		GB13772-RA [PREDICTED: Apis mellifera similar to Puromycin sensitive aminopeptidase CG1009-PC, isoform C, transcript variant 1 (LOC410769), mRNA], similar to fly gene FBgn0035226/Psa	GB13772		Psa	Group1.1_822455_822524	42	14	13	CG1009		38175	FBgn0035226	Psa	aminopeptidase n	XP_001599897	gi|156552754|ref|XP_001599897.1|PREDICTED: similar to ENSANGP00000026472 [Nasonia vitripennis]				aminopeptidase activity;	isoform a	NP_728616	gi|24655260|ref|NP_728616.1|puromycin sensitive aminopeptidase, isoform A [Drosophila melanogaster] >gi|24655265|ref|NP_647617.2| puromycin sensitive aminopeptidase, isoform B [Drosophila melanogaster] >gi|24655268|ref|NP_728617.1| puromycin sensitive aminopeptidase, isoform D [Drosophila melanogaster] >gi|24655274|ref|NP_728618.1| puromycin sensitive aminopeptidase, isoform F [Drosophila melanog…				aminopeptidase activity;
AM03784	1.30459	Worker	0.000115	1.04006	OGS	GB11160-PA		GB11160-RA [PREDICTED: Apis mellifera similar to lethal (1) 10Bb CG1639-PA (LOC726588), mRNA], similar to fly gene FBgn0001491/l(1)10Bb	GB11160		LOC726588	GroupUn.7667_281_456	18	18	19	CG1639		32069	FBgn0001491	l(1)10Bb	g10 protein	NP_001040125	gi|114053305|ref|NP_001040125.1|G10 protein [Bombyx mori]	1.22e-40	nuclear mRNA splicing, via spliceosome;	precatalytic spliceosome; catalytic step 2 spliceosome;		lethal 10bb	NP_511117	gi|17737310|ref|NP_511117.1|lethal (1) 10Bb [Drosophila melanogaster]	1.61037e-53	nuclear mRNA splicing, via spliceosome;	precatalytic spliceosome; catalytic step 2 spliceosome;
AM06794	1.30471	Queen	0.0106894	0.584675	OGS	GB14195-PA	BI505763	GB14195-RA [PREDICTED: Apis mellifera similar to baf180 CG11375-PA (LOC552677), mRNA], similar to fly gene FBgn0039227/polybromo	GB14195		polybromo	GroupUn.276_28535_28604	9	19	3	CG11375		42954	FBgn0039227	polybromo	protein polybromo-1-like	XP_001808258	gi|189234458|ref|XP_001808258.1|PREDICTED: similar to polybromo-1 [Tribolium castaneum]		vitelline membrane formation in chorion-containing eggshell; eggshell chorion assembly;			isoform d	NP_651288	gi|24649782|ref|NP_651288.1|polybromo [Drosophila melanogaster]		hemocyte proliferation; dendrite morphogenesis; histone modification; imaginal disc-derived wing vein specification; pupariation; ecdysone receptor-mediated signaling pathway; phagocytosis, engulfment; muscle organ development; axonogenesis; vitelline membrane formation in chorion-containing eggshell; nucleosome mobilization; small molecule metabolic process; eggshell chorion assembly; positive r…	NURF complex; brahma complex; chromatin;	ATPase activity, coupled; ligand-dependent nuclear receptor binding; transcription activator activity; nucleic acid binding; histone-lysine N-methyltransferase activity;
AM02801	1.3057	Worker	0.0282137	0.441383	OGS	GB10173-PA		GB10173-RA [PREDICTED: Apis mellifera similar to Elongin B CG4204-PA (LOC551511), mRNA], similar to fly gene FBgn0023212/Elongin-B	GB10173		Elongin-B	Group4.7_16011_16080	8	11	11	CG4204		42435	FBgn0023212	Elongin-B	elongin b	XP_001604175	gi|156555241|ref|XP_001604175.1|PREDICTED: similar to elongin b [Nasonia vitripennis]	1.18e-43			translation elongation factor activity; transcription elongation regulator activity;	elongin b	NP_524416	gi|17738069|ref|NP_524416.1|elongin B [Drosophila melanogaster]	1.31389e-40			transcription elongation regulator activity;
AM09728	1.30624	Worker	0.0166146	0.173093	OGS	GB17153-PA		GB17153-RA, similar to fly gene FBgn0037883/CG14701	GB17153			Group1.53_43971_44040	46	16	5	CG14701		41352	FBgn0037883	CG14701	dph3 homolog	XP_001607622	gi|156549115|ref|XP_001607622.1|PREDICTED: similar to ENSANGP00000015671 [Nasonia vitripennis]	3.61e-16				CG14701 [Drosophila melanogaster]	NP_650057	gi|24645891|ref|NP_650057.1|CG14701 [Drosophila melanogaster]	2.09919e-20	compound eye morphogenesis; organelle organization; cell differentiation; wing disc development;	nucleus;
AM12883	1.30647	Queen	0.0245434		JDE_EST	jdeG09_3DEF1		NW_001253055.1 SET: JDE_EST jdeG09_3DEF1; Apis mellifera linkage group 12 genomic contig, reference assembly (based on Amel_4.0 Group12.28)			LOC725899	Group12.28_50084_50149	37	18	1
AM03370	1.30674	Worker	0.00776618	0.863442	OGS	GB10745-PA		GB10745-RA [PREDICTED: Apis mellifera hypothetical LOC551976 (LOC551976), mRNA], similar to fly gene FBgn0052103/CG32103	GB10745		LOC551976	Group1.38_3939_4008	35	15	15	CG32103		39415	FBgn0052103	CG32103	small calcium-binding mitochondrial	XP_001603181	gi|156547365|ref|XP_001603181.1|PREDICTED: similar to small calcium-binding mitochondrial carrier, putative [Nasonia vitripennis]	3.19e-138	transmembrane transport;	mitochondrial inner membrane; peroxisomal membrane; integral to membrane;	calcium ion binding;	isoform b	NP_729803	gi|24663279|ref|NP_729803.1|CG32103, isoform C [Drosophila melanogaster]	1.23781e-142	cellular process; transport; biological regulation;	peroxisomal membrane; mitochondrial envelope;	binding; transmembrane transporter activity;
AM02987	1.30722	Worker	0.00481549	0.388698	OGS	GB10357-PA		GB10357-RA [PREDICTED: Apis mellifera similar to Bmcp CG7314-PB, isoform B, transcript variant 1 (LOC413711), mRNA], similar to fly gene FBgn0036199/Bmcp	GB10357		LOC413711	Group5.26_79250_79319	14	11	5	CG7314		39322	FBgn0036199	Bmcp	mitochondrial carrier protein	XP_001606647	gi|156543985|ref|XP_001606647.1|PREDICTED: similar to ENSANGP00000020014 [Nasonia vitripennis]	4.75e-128	regulation of metabolic process; transmembrane transport;	mitochondrial inner membrane; integral to membrane;	binding; transporter activity;	isoform a	NP_648501	gi|21357261|ref|NP_648501.1|bmcp, isoform B [Drosophila melanogaster] >gi|24662862|ref|NP_729738.1| bmcp, isoform A [Drosophila melanogaster]	9.34128e-130	cellular process; transport; regulation of metabolic process;	mitochondrial inner membrane;	transmembrane transporter activity;
AM04615	1.30873	Worker	0.0460463	0.556006	OGS	GB11998-PA		GB11998-RA [PREDICTED: Apis mellifera similar to RNA, U transporter 1 (LOC551281), mRNA], similar to fly gene FBgn0052297/CG32297	GB11998		LOC551281	Group1.66_355373_355442	16	6	7	CG32297		38288	FBgn0052297	CG32297	snurportin 1	XP_001603187	gi|156549593|ref|XP_001603187.1|PREDICTED: similar to Snurportin 1 [Nasonia vitripennis]	1.1e-73	transport; spliceosomal snRNP assembly;	cytosol; nuclear cap binding complex; nuclear pore;	RNA binding;	CG42303 [Drosophila melanogaster]	NP_001137877	gi|221330790|ref|NP_001137877.1|CG42303 [Drosophila melanogaster]	4.32754e-41
AM02823	1.30885	Worker	0.00769441	0.954813	OGS	GB10196-PA		GB10196-RA [PREDICTED: Apis mellifera methionine sulfoxide reductase (MsrA), mRNA], similar to fly gene FBgn0000565/Eip71CD	GB10196		MsrA	Group1.73_40805_40874	35	12	17	CG7266		39675	FBgn0000565	Eip71CD	methionine sulfoxide reductase	XP_967272	gi|91088775|ref|XP_967272.1|PREDICTED: similar to AGAP012394-PA [Tribolium castaneum]	3e-68	protein metabolic process; salivary gland cell autophagic cell death;		peptide-methionine-(S)-S-oxide reductase activity;	ecdysone-induced protein 28 isoform e	NP_996093	gi|320545892|ref|NP_996093.2|Ecdysone-induced protein 28/29kD, isoform E [Drosophila melanogaster]	1.58515e-77	salivary gland cell autophagic cell death; metabolic process;		peptide-methionine-(S)-S-oxide reductase activity;
AM08651	1.30888	Queen	0.0315392	1.14379	OGS	GB16070-PA		GB16070-RA [PREDICTED: Apis mellifera similar to CG5780-PA (LOC724653), mRNA], similar to fly gene FBgn0032446/CG5780	GB16070		LOC724653	Group4.23_269307_269376	34	19	13	CG5780		34676	FBgn0032446	CG5780	uncharacterized protein c14orf179 homolog	XP_001604702	gi|156547681|ref|XP_001604702.1|PREDICTED: similar to Uncharacterized protein C14orf179 homolog [Nasonia vitripennis]	2.02e-48				CG5780 [Drosophila melanogaster]	NP_609581	gi|281364932|ref|NP_609581.3|CG5780 [Drosophila melanogaster]	4.81489e-24
AM07990	1.30893	Worker	0.022241	0.801898	OGS	GB15402-PA		GB15402-RA, similar to fly gene FBgn0034088/CG8445	GB15402			Group11.33_88245_88314	47	7	19	CG8445		36794	FBgn0034088	CG8445	ubiquitin carboxyl-terminal hydrolase bap1	XP_001606781	gi|156548157|ref|XP_001606781.1|PREDICTED: similar to ubiquitin c-terminal hydrolase x4 [Nasonia vitripennis]	8e-58	ubiquitin-dependent protein catabolic process; negative regulation of cell proliferation; protein deubiquitination;	nucleus; plasma membrane;	ubiquitin thiolesterase activity; protein binding;	isoform a	NP_611096	gi|19922370|ref|NP_611096.1|calypso, isoform A [Drosophila melanogaster] >gi|28573777|ref|NP_788374.1| calypso, isoform B [Drosophila melanogaster]	1.14946e-25
AM03536	1.30899	Worker	0.0139602	0.698574	OGS	GB10911-PA		GB10911-RA [PREDICTED: Apis mellifera similar to porcupine homolog (LOC726113), mRNA], similar to fly gene FBgn0004957/por	GB10911		por	GroupUn.51_1543_1612	33	4	17	CG6205		32818	FBgn0004957	por	porcupine homolog	XP_001606016	gi|156548056|ref|XP_001606016.1|PREDICTED: hypothetical protein [Nasonia vitripennis]	1.94e-44		cell part;		porcupine [Drosophila melanogaster]	NP_476890	gi|17136762|ref|NP_476890.1|porcupine [Drosophila melanogaster]	1.50737e-12
AM08991	1.30994	Worker	0.027817	0.637257	OGS	GB16412-PA		GB16412-RA [PREDICTED: Apis mellifera similar to Translationally controlled tumor protein CG4800-PA, transcript variant 1 (LOC411832), mRNA], similar to fly gene FBgn0037874/Tctp	GB16412		Tctp	Group9.18_180179_180246	36	19	15	CG4800		41341	FBgn0037874	Tctp	translationally controlled tumor protein	XP_001605644	gi|156551051|ref|XP_001605644.1|PREDICTED: similar to translationally controlled tumor protein [Nasonia vitripennis]	4.39e-82				translationally controlled tumor protein	NP_650048	gi|24645861|ref|NP_650048.1|translationally controlled tumor protein [Drosophila melanogaster]	2.25279e-95	positive regulation of multicellular organism growth; positive regulation of cell size;	cytoplasm;	guanyl-nucleotide exchange factor activity;
AM03347	1.31044	Worker	0.00257848	0.996507	OGS	GB10722-PA		GB10722-RA [PREDICTED: Apis mellifera hypothetical protein LOC727647 (LOC727647), mRNA]	GB10722		LOC727647	GroupUn.5198_4867_4936	21	21	1						hypothetical protein LOC100163009 [Acyrthosiphon pisum]	NP_001156155	gi|242246940|ref|NP_001156155.1|hypothetical protein LOC100163009 [Acyrthosiphon pisum]	7.93e-37
AM03115	1.3109	Queen	0.0039469	0.579257	OGS	GB10488-PA		GB10488-RA [PREDICTED: Apis mellifera similar to CG17665-PA.3, transcript variant 1 (LOC411177), mRNA], similar to fly gene FBgn0039997/CG17665	GB10488		LOC411177	Group6.26_179546_179615	44	6	9	CG17665		3355010	FBgn0039997	CG17665	integrator complex subunit 3	XP_967034	gi|91093779|ref|XP_967034.1|PREDICTED: similar to AGAP002539-PA [Tribolium castaneum]		response to ionizing radiation; snRNA processing; G2/M transition checkpoint; DNA repair;	SOSS complex; integrator complex;	protein binding;	isoform a	NP_001036437	gi|116007482|ref|NP_001036437.1|CG17665, isoform A [Drosophila melanogaster]
AM01299	1.311	Worker	0.0148906		UI_EST	BI505286		BB170025A10D06.5 Bee Brain Normalized/Subtracted Library, BB17 Apis mellifera cDNA clone BB170025A10D06 5', mRNA sequence				Group14.23_852103_852172	2	23	9
AM12217	1.31122	Queen	0.00641809	1.24518	OGS	GB19669-PA		GB19669-RA [PREDICTED: Apis mellifera similar to wing blister CG15288-PB, isoform B (LOC410775), mRNA], similar to fly gene FBgn0004002/wb	GB19669		LOC410775	Group1.78_138596_138665	22	20	13	CG15288		43946	FBgn0004002	wb	laminin alpha- 2 chain	XP_001950530	gi|328700493|ref|XP_001950530.2|PREDICTED: laminin subunit alpha-1-like [Acyrthosiphon pisum]					isoform a	NP_001188806	gi|320545067|ref|NP_001188806.1|wing blister, isoform C [Drosophila melanogaster] >gi|320545069|ref|NP_001188807.1| wing blister, isoform D [Drosophila melanogaster] >gi|320545071|ref|NP_001188808.1| wing blister, isoform E [Drosophila melanogaster] >gi|320545073|ref|NP_001188809.1| wing blister, isoform F [Drosophila melanogaster]		neuron development; cellular component movement; cell morphogenesis; organ development; behavior;	proteinaceous extracellular matrix;	binding;
AM02025	1.31254	Queen	0.0223937		UI_EST	BI512417		EST022 Apis mellifera female antennae Lambda ZAP II library Apis mellifera cDNA clone pAmfaF28, mRNA sequence				Group4.26_153862_153923	14	13	15
AM09856	1.31289	Worker	0.0130366	0.386564	OGS	GB17281-PA		GB17281-RA [PREDICTED: Apis mellifera similar to Proline synthetase co-transcribed bacterial homolog protein (LOC551119), mRNA], similar to fly gene FBgn0039751/CG1983	GB17281		LOC551119	Group15.35_817494_817563	44	17	23	CG1983		43588	FBgn0039751	CG1983	proline synthetase co-transcribed bacterial-like protein	XP_001607241	gi|156538527|ref|XP_001607241.1|PREDICTED: similar to proline synthetase co-transcribed bacterial-like protein [Nasonia vitripennis]	3.24e-86				CG1983 [Drosophila melanogaster]	NP_651776	gi|45550861|ref|NP_651776.2|CG1983 [Drosophila melanogaster]	3.22808e-76	ventral cord development; regulation of G-protein coupled receptor protein signaling pathway; cytoplasmic transport, nurse cell to oocyte; asymmetric protein localization; asymmetric neuroblast division; septate junction assembly; dorsal/ventral axis specification, ovarian follicular epithelium; cortical actin cytoskeleton organization; establishment of glial blood-brain barrier;	apical cortex; plasma membrane;	GTPase activator activity; G-protein alpha-subunit binding;
AM03117	1.3137	Worker	0.0249466	0.802317	OGS	GB10490-PA		GB10490-RA [PREDICTED: Apis mellifera similar to CG6678-PA (LOC410602), mRNA], similar to fly gene FBgn0038917/CG6678	GB10490		LOC410602	Group15.29_1150958_1151027	4	8	13	CG6678		42581	FBgn0038917	CG6678	rcc1 domain containing 1	XP_001649375	gi|157106555|ref|XP_001649375.1|hypothetical protein AaeL_AAEL004561 [Aedes aegypti]	5.02e-34				isoform a	NP_650996	gi|21355837|ref|NP_650996.1|CG6678 [Drosophila melanogaster]	1.15574e-34	regulation of cellular process;	intracellular;
AM02660	1.31425	Queen	0.013522	0.767427	OGS	GB10032-PA		GB10032-RA [PREDICTED: Apis mellifera similar to Dynamin related protein 1 CG3210-PA, transcript variant 1 (LOC411472), mRNA], similar to fly gene FBgn0026479/Drp1	GB10032		Drp1	Group1.52_103838_103907	21	20	7	CG3210		33445	FBgn0026479	Drp1	dynamin related protein 1	XP_002066571	gi|195437286|ref|XP_002066571.1|GK24492 [Drosophila willistoni]			microsome; peroxisome; cytosol; mitochondrion;	GTP binding; GTPase activity;	dynamin related protein 1	NP_608694	gi|24581168|ref|NP_608694.2|dynamin related protein 1 [Drosophila melanogaster]		pole cell formation; regulation of synapse structure and activity; regulation of short-term neuronal synaptic plasticity; larval feeding behavior; olfactory learning; extracellular matrix organization; proboscis extension reflex; adherens junction maintenance; sperm individualization; short-term memory; conditioned taste aversion; regulation of actin cytoskeleton organization; synaptic vesicle bu…	sperm individualization complex; plasma membrane; synapse;	nucleoside-triphosphatase activity; actin binding; microtubule binding;
AM05538	1.31535	Queen	0.0398191	0.719627	OGS	GB12926-PA		GB12926-RA [PREDICTED: Apis mellifera similar to Cell growth-regulating nucleolar protein (LOC551406), mRNA], similar to fly gene FBgn0033507/CG12909	GB12926		LOC551406	Group1.38_119386_119452	25	11	15	CG12909		36087	FBgn0033507	CG12909	ly1 antibody reactive clone	XP_001603576	gi|156555642|ref|XP_001603576.1|PREDICTED: similar to CG12909 [Nasonia vitripennis]	6.69e-64				CG12909 [Drosophila melanogaster]	NP_610573	gi|19921968|ref|NP_610573.1|CG12909 [Drosophila melanogaster]	2.05029e-28
AM03148	1.316	Worker	0.0251915	0.215759	OGS	GB10521-PA		GB10521-RA [PREDICTED: Apis mellifera similar to mitochondrial ribosomal protein L14 CG14048-PA (LOC552097), mRNA], similar to fly gene FBgn0040389/mRpL14	GB10521		mRpL14	Group10.37_347664_347733	14	5	15	CG14048		31222	FBgn0040389	mRpL14	mitochondrial 50s ribosomal protein	XP_001608243	gi|156538126|ref|XP_001608243.1|PREDICTED: similar to ENSANGP00000026912 [Nasonia vitripennis]	3.56e-61	translation;	mitochondrial large ribosomal subunit;	structural constituent of ribosome;	mitochondrial ribosomal protein l14	NP_525048	gi|17986013|ref|NP_525048.1|mitochondrial ribosomal protein L14 [Drosophila melanogaster]	7.4252e-69	translation;	mitochondrial large ribosomal subunit;	structural constituent of ribosome;
AM08704	1.31635	Queen	0.0197329	0.745361	OGS	GB16124-PA		GB16124-RA [PREDICTED: Apis mellifera similar to CG16787-PA (LOC725740), mRNA], similar to fly gene FBgn0034940/CG16787	GB16124		LOC725740	GroupUn.6146_2195_2264	22	19	13	CG16787		37811	FBgn0034940	CG16787	cg16787 cg16787-pa	XP_967199	gi|91092260|ref|XP_967199.1|PREDICTED: similar to CG16787 CG16787-PA [Tribolium castaneum]	1.12e-49				CG16787 [Drosophila melanogaster]	NP_611857	gi|28573649|ref|NP_611857.3|CG16787 [Drosophila melanogaster]	3.52637e-52
AM07768	1.31814	Worker	0.0161614		OGS	GB15179-PA		GB30316-RA [PREDICTED: Apis mellifera hypothetical LOC409187 (LOC409187), mRNA], similar to fly gene FBgn0039800/CG11314	GB30316			GroupUn.101_52629_52698	19	17	3	CG11314		43648	FBgn0039800	CG11314	promoting protein	XP_001600606	gi|156539833|ref|XP_001600606.1|PREDICTED: similar to ENSANGP00000020083, partial [Nasonia vitripennis]	1.02e-31	mesoderm development;			niemann-pick type c-2g	NP_651823	gi|24651498|ref|NP_651823.1|Niemann-Pick type C-2g [Drosophila melanogaster]	4.66311e-26	mesoderm development;
AM04914	1.31997	Queen	0.00619291	0.86856	OGS	GB12295-PA		GB12295-RA [PREDICTED: Apis mellifera similar to CG8340-PA, transcript variant 1 (LOC411280), mRNA], similar to fly gene FBgn0010339/128up	GB12295		LOC411280	Group8.29_171076_171145	19	23	7	CG8340		36288	FBgn0010339	128up	developmentally regulated gtp-binding protein 1 (drg 1)	XP_001607996	gi|156542821|ref|XP_001607996.1|PREDICTED: similar to developmentally regulated GTP-binding protein 1 (drg 1) [Nasonia vitripennis]			intracellular;	GTP binding;	upstream of 128	NP_536733	gi|17981711|ref|NP_536733.1|upstream of RpIII128 [Drosophila melanogaster]			intracellular;	GTP binding;
AM02749	1.32112	Queen	0.00592077	0.452514	OGS	GB10121-PA		GB10121-RA [PREDICTED: Apis mellifera similar to Arginine methyltransferase 1 CG6554-PA (LOC725362), mRNA], similar to fly gene FBgn0037834/Art1	GB10121		Art1	Group5.14_72081_72150	18	4	19	CG6554		41295	FBgn0037834	Art1	protein arginine n-methyltransferase	XP_002425905	gi|242010297|ref|XP_002425905.1|protein arginine N-methyltransferase, putative [Pediculus humanus corporis]	1.1e-142	metamorphosis; peptidyl-arginine methylation, to asymmetrical-dimethyl arginine; positive regulation of transcription, DNA-dependent; cell surface receptor linked signaling pathway; in utero embryonic development; regulation of histone modification; histone methylation;	protein complex; cytoplasm; nucleus;	[cytochrome c]-arginine N-methyltransferase activity; protein-arginine omega-N monomethyltransferase activity; histone-arginine N-methyltransferase activity; snoRNP binding; transcription coactivator activity; protein-arginine omega-N asymmetric methyltransferase activity;	arginine methyltransferase 1	NP_650017	gi|21356361|ref|NP_650017.1|arginine methyltransferase 1 [Drosophila melanogaster]	4.64044e-172	peptidyl-arginine methylation, to asymmetrical-dimethyl arginine; histone methylation;	intracellular part;	protein-arginine omega-N monomethyltransferase activity; histone methyltransferase activity; protein-arginine omega-N asymmetric methyltransferase activity;
AM07249	1.32152	Worker	0.0282827	0.169835	OGS	GB14652-PB///GB14652-PA	GB14652-PB///GB14652-PA	GB14652-RA [PREDICTED: Apis mellifera similar to CG8315-PA, transcript variant 2 (LOC410889), mRNA], similar to fly gene FBgn0034058/CG8315	GB14652		LOC410889	Group2.22_277772_277841	37	14	9	CG8315		36758	FBgn0034058	CG8315	peroxisomal membrane protein	XP_002425450	gi|242009349|ref|XP_002425450.1|Peroxisomal membrane protein 11A, putative [Pediculus humanus corporis]	8.22e-62				CG8315 [Drosophila melanogaster]	NP_611071	gi|19922346|ref|NP_611071.1|CG8315 [Drosophila melanogaster]	1.22792e-78
AM03195	1.32174	Worker	0.0108142	1.2564	OGS	GB10568-PA		GB10568-RA [PREDICTED: Apis mellifera similar to CG1271-PA, isoform A (LOC408989), mRNA], similar to fly gene FBgn0035392/CG1271	GB10568		LOC408989	Group9.24_567012_567081	45	10	11	CG1271		38364	FBgn0035392	CG1271	glycerol kinase 5	XP_001600061	gi|156542347|ref|XP_001600061.1|PREDICTED: similar to ENSANGP00000010758 [Nasonia vitripennis]		carbohydrate metabolic process;		transferase activity, transferring phosphorus-containing groups; nucleotide binding;	isoform a	NP_647763	gi|21357867|ref|NP_647763.1|CG1271, isoform A [Drosophila melanogaster]	1.0376e-144
AM04797	1.32227	Worker	0.0178957	1.04654	OGS	GB12176-PA		GB12176-RA [PREDICTED: Apis mellifera similar to CG5326-PA, isoform A (LOC724552), mRNA], similar to fly gene FBgn0038983/CG5326	GB12176		LOC724552	Group16.7_643108_643177	34	19	15	CG5326		42655	FBgn0038983	CG5326	agap011812- partial	XP_001599838	gi|156553606|ref|XP_001599838.1|PREDICTED: similar to GA18806-PA [Nasonia vitripennis]	3.9e-94				isoform a	NP_651060	gi|24649043|ref|NP_651060.1|CG5326 [Drosophila melanogaster]	9.34585e-101	meiotic spindle organization; spindle assembly; male meiosis cytokinesis; pheromone metabolic process; cytokinesis, actomyosin contractile ring assembly; fatty acid elongation; cytokinesis after meiosis II; cytokinesis after meiosis I; courtship behavior;		1,3-beta-glucan synthase activity; fatty acid elongase activity;
AM12435	1.32251	Queen	0.0372492	0.147684	OGS	GB19888-PA		GB19888-RA [PREDICTED: Apis mellifera similar to Electron transfer flavoprotein-ubiquinone oxidoreductase, mitochondrial precursor (ETF-QO) (ETF-ubiquinone oxidoreductase) (ETF dehydrogenase) (Electron-transferring-flavoprotein dehydrogenase), transcript variant 1 (LOC552343), mRNA], similar to fly gene FBgn0033465/CG12140	GB19888		Etfdh	GroupUn.2010_12714_12783	19	10	19	CG12140		36031	FBgn0033465	CG12140	electron transfer flavoprotein-ubiquinone mitochondrial precursor	XP_001603617	gi|156548356|ref|XP_001603617.1|PREDICTED: similar to ENSANGP00000013487 [Nasonia vitripennis]					CG12140 [Drosophila melanogaster]	NP_610536	gi|24652256|ref|NP_610536.1|CG12140 [Drosophila melanogaster]		oxidative phosphorylation; oxidation reduction;	mitochondrial inner membrane; lipid particle;
AM08514	1.3234	Queen	0.0132872	1.10618	OGS	GB15933-PA		GB15933-RA [PREDICTED: Apis mellifera similar to CG6218-PA (LOC551847), mRNA], similar to fly gene FBgn0038321/CG6218	GB15933		LOC551847	Group15.20_432281_432350	24	8	1	CG6218		41863	FBgn0038321	CG6218	n-acetylglucosamine kinase	XP_001606449	gi|156537349|ref|XP_001606449.1|PREDICTED: similar to N-Acetylglucosamine kinase [Nasonia vitripennis]	7.64e-122				CG6218 [Drosophila melanogaster]	NP_650448	gi|24647113|ref|NP_650448.1|CG6218 [Drosophila melanogaster]	1.99256e-94
AM01111	1.32398	Queen	0.00150796		UI_EST	BI503458		BB170031B10E05.5 Bee Brain Normalized/Subtracted Library, BB17 Apis mellifera cDNA clone BB170031B10E05 5', mRNA sequence				Group7.33_500620_500685	27	3	5
AM08299	1.32419	Queen	0.0201742	0.49102	OGS	GB15716-PA		GB15716-RA [PREDICTED: Apis mellifera similar to CG5028-PA (LOC410396), mRNA], similar to fly gene FBgn0039358/CG5028	GB15716		LOC410396	Group12.30_656558_656627	17	21	11	CG5028		43102	FBgn0039358	CG5028	isocitrate dehydrogenase	XP_001600501	gi|156554092|ref|XP_001600501.1|PREDICTED: similar to isocitrate dehydrogenase [Nasonia vitripennis]	4.08e-176	oxidation reduction; tricarboxylic acid cycle;	mitochondrial matrix;	NAD or NADH binding; magnesium ion binding; isocitrate dehydrogenase (NAD+) activity;	isoform a	NP_001097923	gi|161078635|ref|NP_001097923.1|CG5028, isoform C [Drosophila melanogaster]	8.02168e-172	oxidation reduction; tricarboxylic acid cycle;	lipid particle; mitochondrial matrix;	NAD or NADH binding; magnesium ion binding;
AM07823	1.32477	Worker	0.00077	1.33207	OGS	GB15234-PA		GB15234-RA	GB15234			GroupUn.1024_12042_12111	34	20	19
AM08679	1.32477	Queen	0.0290642	1.12009	OGS	GB16099-PA		GB16099-RA [PREDICTED: Apis mellifera similar to CG8036-PB, isoform B, transcript variant 2 (LOC550804), mRNA], similar to fly gene FBgn0037607/CG8036	GB16099			Group2.43_75539_75608	11	16	17	CG8036		41027	FBgn0037607	CG8036	isoform b	XP_001849453	gi|170043564|ref|XP_001849453.1|transketolase [Culex quinquefasciatus]	1.24e-08				isoform b	NP_649812	gi|45550715|ref|NP_649812.2|CG8036, isoform B [Drosophila melanogaster] >gi|45551847|ref|NP_731263.2| CG8036, isoform C [Drosophila melanogaster]	4.86156e-13
AM06195	1.32583	Queen	0.0197149	0.446833	OGS	GB13595-PA		GB13595-RA [PREDICTED: Apis mellifera similar to CG11771-PA (LOC412154), mRNA], similar to fly gene FBgn0039252/CG11771	GB13595		LOC412154	Group11.41_258726_258795	38	15	7	CG11771		42984	FBgn0039252	CG11771	oligopeptidase a	XP_001602222	gi|156552363|ref|XP_001602222.1|PREDICTED: similar to oligopeptidase [Nasonia vitripennis]				peptidase activity;	CG11771 [Drosophila melanogaster]	NP_651314	gi|21356111|ref|NP_651314.1|CG11771 [Drosophila melanogaster]
AM09039	1.32633	Queen	0.00694473	1.10609	OGS	GB16460-PA		GB16460-RA [PREDICTED: Apis mellifera similar to CG10253-PA (LOC725343), mRNA], similar to fly gene FBgn0033983/CG10253	GB16460		LOC725343	GroupUn.274_54425_54494	18	8	23	CG10253		36669	FBgn0033983	CG10253	isoform a	XP_001599952	gi|156552756|ref|XP_001599952.1|PREDICTED: similar to CG10253-PA [Nasonia vitripennis]					isoform a	NP_611006	gi|24653753|ref|NP_611006.1|CG10253, isoform A [Drosophila melanogaster] >gi|320543969|ref|NP_001188935.1| CG10253, isoform D [Drosophila melanogaster] >gi|320543971|ref|NP_001188936.1| CG10253, isoform B [Drosophila melanogaster] >gi|320543973|ref|NP_001188937.1| CG10253, isoform C [Drosophila melanogaster]		ether lipid biosynthetic process;	peroxisome;
AM10182	1.32646	Worker	0.00368087	0.391568	OGS	GB17609-PA		GB17609-RA [PREDICTED: Apis mellifera similar to CG5037-PA (LOC409103), mRNA], similar to fly gene FBgn0032222/CG5037	GB17609		Cox10	Group1.33_118866_118935	32	9	1	CG5037		34394	FBgn0032222	CG5037	protoheme ix	XP_001607154	gi|156544307|ref|XP_001607154.1|PREDICTED: similar to GA18613-PA [Nasonia vitripennis]	3.83e-122				coenzyme q biosynthesis protein 2	NP_609382	gi|19921064|ref|NP_609382.1|CG5037 [Drosophila melanogaster]	1.28285e-132	heme biosynthetic process;	membrane;
AM06456	1.3275	Worker	0.0370044	0.41237	OGS	GB13857-PA		GB13857-RA [PREDICTED: Apis mellifera similar to CG4036-PA (LOC551104), mRNA], similar to fly gene FBgn0032149/CG4036	GB13857		LOC551104	GroupUn.130_21798_21867	30	15	23	CG4036		34302	FBgn0032149	CG4036	cg4036 cg4036-pa	XP_001605092	gi|156547970|ref|XP_001605092.1|PREDICTED: similar to ENSANGP00000020936 [Nasonia vitripennis]	4.25e-113				isoform a	NP_609314	gi|24583140|ref|NP_609314.1|CG4036, isoform A [Drosophila melanogaster] >gi|320544830|ref|NP_001188762.1| CG4036, isoform B [Drosophila melanogaster] >gi|320544832|ref|NP_001188763.1| CG4036, isoform C [Drosophila melanogaster]	5.4858e-104
AM02674	1.32776	Worker	0.0315124	1.2127	OGS	GB10046-PA		GB10046-RA [PREDICTED: Apis mellifera similar to CG8372-PA, isoform A, transcript variant 1 (LOC410283), mRNA], similar to fly gene FBgn0032000/CG8372	GB10046		LOC410283	Group11.42_82760_82829	8	1	17	CG8372		34121	FBgn0032000	CG8372	transmembrane protein 222	XP_971702	gi|189239303|ref|XP_971702.2|PREDICTED: similar to predicted protein [Tribolium castaneum]	4.9e-59		integral to membrane;	protein binding;	isoform a	NP_609194	gi|19920918|ref|NP_609194.1|CG8372, isoform A [Drosophila melanogaster]	6.19642e-60
AM10351	1.32778	Queen	0.0153539	0.466591	OGS	GB17778-PA		GB17778-RA [PREDICTED: Apis mellifera similar to CG11107-PA, transcript variant 1 (LOC408535), mRNA], similar to fly gene FBgn0033160/CG11107	GB17778		LOC408535	Group15.26_11505_11574	4	23	9	CG11107		35654	FBgn0033160	CG11107	atp-dependent rna helicase	XP_001608279	gi|156537844|ref|XP_001608279.1|PREDICTED: similar to ATP-dependent RNA helicase [Nasonia vitripennis]					lethal 37cb	NP_610269	gi|19921728|ref|NP_610269.1|CG11107 [Drosophila melanogaster]		intracellular mRNA localization; mesoderm development; pole plasm assembly; dosage compensation; regulation of alternative nuclear mRNA splicing, via spliceosome; inter-male aggressive behavior; gene silencing; sarcomere organization; myoblast fusion; sister chromatid cohesion; muscle attachment; locomotion; skeletal muscle tissue development; mitotic chromosome condensation;	precatalytic spliceosome; catalytic step 2 spliceosome; condensed nuclear chromosome; Z disc;	ATP-dependent RNA helicase activity; ATP binding; RNA binding; structural constituent of muscle; actin binding;
AM08260	1.32798	Queen	0.000654	1.10184	OGS	GB15677-PA		GB15677-RA [PREDICTED: Apis mellifera similar to prolyl-4-hydroxylase-alpha EFB CG31022-PA (LOC408862), mRNA], similar to fly gene FBgn0039776/PH4alphaEFB	GB15677		PH4alphaEFB	Group5.29_174295_174364	32	17	13	CG31022		43620	FBgn0039776	PH4alphaEFB	prolyl 4-hydroxylase alpha subunit	XP_001600680	gi|156550193|ref|XP_001600680.1|PREDICTED: similar to ENSANGP00000018738 [Nasonia vitripennis]		peptidyl-proline hydroxylation to 4-hydroxy-L-proline; oxidation reduction;	procollagen-proline 4-dioxygenase complex;	L-ascorbic acid binding; iron ion binding; procollagen-proline 4-dioxygenase activity; oxidoreductase activity, acting on single donors with incorporation of molecular oxygen, incorporation of two atoms of oxygen;	isoform a	NP_733371	gi|24651407|ref|NP_733371.1|prolyl-4-hydroxylase-alpha EFB [Drosophila melanogaster]		salivary gland morphogenesis; peptidyl-proline hydroxylation to 4-hydroxy-L-proline;	procollagen-proline 4-dioxygenase complex;	binding; oxidoreductase activity;
AM07994	1.32802	Queen	0.0119112	0.81672	OGS	GB15406-PA		GB15406-RA [PREDICTED: Apis mellifera similar to Probable dolichol-phosphate mannosyltransferase (Dolichol-phosphate mannose synthase) (Dolichyl-phosphate beta-D-mannosyltransferase) (Mannose-P-dolichol synthase) (MPD synthase) (DPM synthase) (LOC409115), mRNA], similar to fly gene FBgn0032799/CG10166	GB15406		LOC409115	Group4.23_614352_614421	3	17	15	CG10166		35240	FBgn0032799	CG10166	dolichyl-phosphate mannosyltransferase	XP_973998	gi|91086609|ref|XP_973998.1|PREDICTED: similar to dolichyl-phosphate mannosyltransferase [Tribolium castaneum]	1.6e-104	protein amino acid glycosylation;		transferase activity, transferring glycosyl groups;	CG10166 [Drosophila melanogaster]	NP_609980	gi|24585265|ref|NP_609980.1|CG10166 [Drosophila melanogaster]	3.2612e-125	protein amino acid glycosylation;
AM09865	1.32856	Worker	0.00156347	0.315105	OGS	GB17290-PA///GB7290-PA	GB17290-PA///GB7290-PA	GB17290-RA [PREDICTED: Apis mellifera similar to CG30493-PB, transcript variant 1 (LOC552125), mRNA], similar to fly gene FBgn0050493/CG30493	GB17290		LOC552125	Group7.47_264003_264072	23	9	11	CG30493		246650	FBgn0050493	CG30493	ubiquinone biosynthesis protein mitochondrial	XP_002431322	gi|242021782|ref|XP_002431322.1|conserved hypothetical protein [Pediculus humanus corporis]	9.44e-59				CG30493 [Drosophila melanogaster]	NP_724594	gi|24586344|ref|NP_724594.1|CG30493 [Drosophila melanogaster]	6.24574e-61	purine base metabolic process; purine ribonucleoside monophosphate biosynthetic process; ///axon midline choice point recognition; locomotion involved in locomotory behavior; startle response; regulation of gene-specific transcription; regulation of transcription from RNA polymerase II promoter; R3/R4 cell fate commitment; chromatin silencing; inter-male aggressive behavior; antimicrobial humoral…	nucleus;	protein binding; specific RNA polymerase II transcription factor activity; transcription activator activity;
AM11448	1.32914	Worker	0.00485834	0.954386	OGS	GB18891-PA		GB18891-RA [PREDICTED: Apis mellifera similar to CG32549-PD, isoform D (LOC551770), partial mRNA], similar to fly gene FBgn0052549/CG32549	GB18891		LOC551770	Group15.21_231477_231546	45	22	15	CG32549		32822	FBgn0052549	CG32549	cytosolic purine 5-nucleotidase	XP_001605557	gi|156548795|ref|XP_001605557.1|PREDICTED: similar to ENSANGP00000010003 [Nasonia vitripennis]					isoform b	NP_573289	gi|24643014|ref|NP_573289.2|CG32549, isoform D [Drosophila melanogaster]		nucleobase, nucleoside, nucleotide and nucleic acid metabolic process;		5'-nucleotidase activity;
AM09531	1.32917	Worker	0.0163761	0.370161	OGS	GB16954-PA		GB16954-RA [PREDICTED: Apis mellifera similar to TRAP/Mediator complex component TRAP25, transcript variant 1 (LOC412870), mRNA], similar to fly gene FBgn0035149/MED30	GB16954		MED30	Group10.39_237632_237701	45	9	15	CG17183		38078	FBgn0035149	MED30	mediator of rna polymerase ii transcription subunit 30-like	XP_001606138	gi|156547792|ref|XP_001606138.1|PREDICTED: similar to mediator complex, subunit, putative [Nasonia vitripennis]	5.35e-60				mediator complex subunit 30	NP_612046	gi|19923008|ref|NP_612046.1|mediator complex subunit 30 [Drosophila melanogaster]	1.35704e-28	regulation of transcription from RNA polymerase II promoter;	mediator complex;	RNA polymerase II transcription mediator activity;
AM06303	1.32986	Worker	0.0035835	0.339546	OGS	GB13705-PA		GB13705-RA [PREDICTED: Apis mellifera similar to loquacious CG6866-PB, isoform B (LOC725512), mRNA], similar to fly gene FBgn0032515/loqs	GB13705		PRM1	Group6.13_38064_38133	18	2	11	CG6866		34751	FBgn0032515	loqs	tar rna binding protein	XP_966668	gi|91091212|ref|XP_966668.1|PREDICTED: similar to tar RNA binding protein [Tribolium castaneum]	1.74e-23	cellular process; developmental process;		binding;	isoform b	NP_609646	gi|19921250|ref|NP_609646.1|loquacious, isoform B [Drosophila melanogaster]	1.43163e-21	response to stimulus; anatomical structure development; reproductive cellular process; reproductive developmental process; posttranscriptional gene silencing by RNA; cell development; oogenesis;	intracellular part;	binding;
AM12328	1.3299	Worker	0.000566	0.314772	OGS	GB19781-PA		GB19781-RA [PREDICTED: Apis mellifera similar to LanC (bacterial lantibiotic synthetase component C)-like 2 (LOC551636), mRNA], similar to fly gene FBgn0027498/CG2061	GB19781		LOC551636	GroupUn.2403_22102_22171	6	3	17	CG2061		32042	FBgn0027498	CG2061	lanc-like protein 2	XP_001605213	gi|156545279|ref|XP_001605213.1|PREDICTED: hypothetical protein [Nasonia vitripennis]	9.3e-134				isoform a	NP_572682	gi|18859671|ref|NP_572682.1|CG2061, isoform A [Drosophila melanogaster] >gi|24641183|ref|NP_727485.1| CG2061, isoform B [Drosophila melanogaster] >gi|24641185|ref|NP_727486.1| CG2061, isoform C [Drosophila melanogaster]	1.18602e-69	mitotic spindle elongation; centrosome organization; cell proliferation; response to DNA damage stimulus; proteolysis involved in cellular protein catabolic process;	intracellular part;	endopeptidase activity;
AM02549	1.33018	Queen	0.0171983		UI_EST	BI516611		NW_001253214.1 SET: UI_EST BI516611; Apis mellifera linkage group 1 genomic contig, reference assembly (based on Amel_4.0 Group1.53)				Group1.53_137770_137839	33	4	1
AM10466	1.33072	Worker	0.0223849	0.584508	OGS	GB17895-PA		GB17895-RA [PREDICTED: Apis mellifera hypothetical LOC411774, transcript variant 1 (LOC411774), mRNA], similar to fly gene FBgn0023520/CG3857	GB17895		LOC411774	Group8.14_108053_108122	19	6	23	CG3857		2768908	FBgn0023520	CG3857	protein smg9	XP_001600565	gi|156554096|ref|XP_001600565.1|PREDICTED: hypothetical protein [Nasonia vitripennis]	1.67e-153				CG3857 [Drosophila melanogaster]	NP_996330	gi|45553953|ref|NP_996330.1|CG3857 [Drosophila melanogaster]	1.82954e-13	open tracheal system development; cellular process;
AM06928	1.33173	Queen	0.0446596	0.371765	OGS	GB14328-PA		GB14328-RA [PREDICTED: Apis mellifera similar to coiled-coil-helix-coiled-coil-helix domain containing 2 (LOC408308), mRNA], similar to fly gene FBgn0030821/CG5010	GB14328		LOC408308	Group11.32_328943_329012	36	16	7	CG5010		32701	FBgn0030821	CG5010	gamma- -	XP_001605485	gi|156542789|ref|XP_001605485.1|PREDICTED: similar to conserved hypothetical protein [Nasonia vitripennis]	1.47e-22				CG5010 [Drosophila melanogaster]	NP_573196	gi|24642728|ref|NP_573196.1|CG5010 [Drosophila melanogaster]	3.53594e-23
AM05569	1.33194	Queen	0.0250465	0.325969	OGS	GB12956-PA		GB12956-RA [PREDICTED: Apis mellifera similar to yippee interacting protein 2 CG4600-PA (LOC408291), mRNA], similar to fly gene FBgn0040064/yip2	GB12956		LOC408291	Group10.36_809673_809742	37	11	9	CG4600		34313	FBgn0040064	yip2	3-ketoacyl-coa mitochondrial (beta- ketothiolase) (acetyl-coa acyltransferase) (mitochondrial 3-oxoacyl- coa thiolase)	XP_001606212	gi|156546522|ref|XP_001606212.1|PREDICTED: similar to ENSANGP00000013285 [Nasonia vitripennis]	1.45e-147	fatty acid beta-oxidation; cholesterol biosynthetic process;	lipid particle; mitochondrion;	acetyl-CoA C-acyltransferase activity;	yippee interacting protein 2	NP_523528	gi|17648125|ref|NP_523528.1|yippee interacting protein 2 [Drosophila melanogaster]	7.56014e-156	mitotic spindle organization; fatty acid beta-oxidation;	mitochondrion; lipid particle;	acetyl-CoA C-acyltransferase activity;
AM10981	1.33237	Worker	0.0231709	0.135248	OGS	GB18418-PA		GB18418-RA [PREDICTED: Apis mellifera similar to C10F3.4a (LOC726715), partial mRNA], similar to fly gene FBgn0035999/CG3552	GB18418		LOC726715	GroupUn.563_2875_2944	39	18	23	CG3552		39097	FBgn0035999	CG3552	upf0580 protein c15orf58 homolog	NP_001156693	gi|253735819|ref|NP_001156693.1|hypothetical protein LOC100165161 [Acyrthosiphon pisum]	1.36e-31				isoform a	NP_648319	gi|24661651|ref|NP_648319.1|CG3552, isoform A [Drosophila melanogaster] >gi|221331037|ref|NP_001137926.1| CG3552, isoform D [Drosophila melanogaster]	1.81999e-17	proton transport;	mitochondrial proton-transporting ATP synthase complex, coupling factor F(o); lipid particle;
AM04671	1.33242	Worker	0.035322	0.562331	OGS	GB12054-PA		GB12054-RA [PREDICTED: Apis mellifera similar to CG9895-PA (LOC552397), mRNA], similar to fly gene FBgn0039620/CG1443	GB12054		LOC552397	Group12.28_686318_686387	37	7	1	CG1443		43420	FBgn0039620	CG1443	fatty acyl- reductase cg5065-like	XP_001600309	gi|156541926|ref|XP_001600309.1|PREDICTED: similar to conserved hypothetical protein [Nasonia vitripennis]	9.03e-118				isoform b	NP_651652	gi|28572029|ref|NP_651652.2|CG1443 [Drosophila melanogaster]	7.40464e-102	phagocytosis, engulfment;
AM09999	1.33276	Queen	0.00831496	0.88605	OGS	GB17427-PA		GB17427-RA [PREDICTED: Apis mellifera similar to CG6418-PB (LOC551822), mRNA], similar to fly gene FBgn0036104/CG6418	GB17427		LOC551822	Group13.4_419174_419243	6	11	13	CG6418		39218	FBgn0036104	CG6418	dead box atp-dependent rna helicase	XP_001603249	gi|156549439|ref|XP_001603249.1|PREDICTED: similar to DEAD box ATP-dependent RNA helicase [Nasonia vitripennis]					isoform c	NP_648413	gi|24662330|ref|NP_648413.1|CG6418 [Drosophila melanogaster]		regulation of oskar mRNA translation; mitotic spindle organization; instar larval development; pole plasm RNA localization; cell fate determination; positive regulation of translation; RNA interference; dorsal appendage formation; regulation of alternative nuclear mRNA splicing, via spliceosome; spermatid development; antimicrobial humoral response; germarium-derived egg chamber formation;	P granule; polytene chromosome puff; precatalytic spliceosome; lipid particle; catalytic step 2 spliceosome; RNA-induced silencing complex; neuronal cell body;	ATP-dependent RNA helicase activity; protein binding; RNA binding;
AM11864	1.33311	Queen	0.00901407	0.782994	OGS	GB19311-PA		GB19311-RA [PREDICTED: Apis mellifera similar to Nuclear transport factor-2 CG1740-PA (LOC409406), mRNA], similar to fly gene FBgn0031145/Ntf-2	GB19311		LOC409406	Group3.27_144938_145007	22	23	7	CG1740		33078	FBgn0031145	Ntf-2	nuclear transport	XP_001601236	gi|156553795|ref|XP_001601236.1|PREDICTED: similar to ENSANGP00000019436 [Nasonia vitripennis]	6.31e-66				nuclear transport factor- isoform b	NP_001097040	gi|161077977|ref|NP_001097040.1|nuclear transport factor-2, isoform B [Drosophila melanogaster]	4.4279e-68	compound eye morphogenesis; positive regulation of antimicrobial peptide biosynthetic process; cellular developmental process; protein import into nucleus;	spliceosomal complex; cytoplasmic part;	protein transmembrane transporter activity;
AM05600	1.33448	Worker	0.00642299	0.414419	OGS	GB12989-PA		GB12989-RA [PREDICTED: Apis mellifera similar to D123 gene product (LOC725473), mRNA]	GB12989		LOC725473	Group2.43_31897_31966	33	10	19						cell division cycle protein 123 homolog	XP_001599958	gi|156550406|ref|XP_001599958.1|PREDICTED: similar to conserved hypothetical protein [Nasonia vitripennis]	8.77e-112	cell cycle;
AM12750	1.33482	Worker	0.00893574		OGS	Robert6-PA		GB30391-RA, similar to fly gene FBgn0030410/CG15727	GB30391			GroupUn.5487_72_141	40	6	17	CG15727		32215	FBgn0030410	CG15727
AM04377	1.33534	Queen	0.0444366	0.420491	OGS	GB11758-PA		GB11758-RA [PREDICTED: Apis mellifera similar to CG5941-PA (LOC726009), mRNA], similar to fly gene FBgn0029833/CG5941	GB11758		LOC726009	Group2.22_587532_587601	23	21	13	CG5941		31536	FBgn0029833	CG5941	mct-1 protein	XP_001607296	gi|156544526|ref|XP_001607296.1|PREDICTED: similar to mct-1 protein [Nasonia vitripennis]	1.98e-89			RNA binding;	CG5941 [Drosophila melanogaster]	NP_572288	gi|18858169|ref|NP_572288.1|CG5941 [Drosophila melanogaster]	2.68156e-101
AM02512	1.33584	Worker	0.0432575		UI_EST	BI516236		BB160021B20F10.5 Bee Brain Normalized Library, BB16 Apis mellifera cDNA clone BB160021B20F10 5', mRNA sequence				Group3.20_755315_755384	30	12	13
AM12574	1.33629	Queen	0.0287405	0.35718	OGS	GB20027-PA		GB20027-RA [PREDICTED: Apis mellifera similar to mannosidase, beta A, lysosomal (LOC409334), mRNA], similar to fly gene FBgn0037215/CG12582	GB20027		LOC409334	Group5.14_108953_109022	7	3	15	CG33294	CG12582	40524	FBgn0037215	CG12582	beta lysosomal	XP_001603021	gi|156551089|ref|XP_001603021.1|PREDICTED: similar to Mannosidase, beta A, lysosomal [Nasonia vitripennis]					isoform a	NP_649436	gi|24643838|ref|NP_649436.2|CG12582, isoform A [Drosophila melanogaster]	1.11401e-163	myoblast fusion;	cytoplasm; adherens junction; cell surface;	protein binding;
AM08037	1.33636	Worker	0.0312612	0.643955	OGS	GB15450-PA		GB15450-RA [PREDICTED: Apis mellifera similar to tropomodulin CG1539-PA, isoform A, transcript variant 1 (LOC409024), mRNA], similar to fly gene FBgn0082582/tmod	GB15450		tmod	Group9.10_400974_401043	1	10	5	CG1539		43633	FBgn0082582	tmod	isoform g	XP_970292	gi|189241537|ref|XP_970292.2|PREDICTED: similar to GA13696-PA [Tribolium castaneum]	7.88e-158	cytoskeleton organization;	cytoskeleton;	actin binding; tropomyosin binding;	isoform d	NP_733382	gi|24651441|ref|NP_733382.1|tropomodulin, isoform D [Drosophila melanogaster] >gi|24651443|ref|NP_733383.1| tropomodulin, isoform E [Drosophila melanogaster] >gi|24651445|ref|NP_733384.1| tropomodulin, isoform F [Drosophila melanogaster] >gi|281362866|ref|NP_001163776.1| tropomodulin, isoform I [Drosophila melanogaster] >gi|320543511|ref|NP_001189320.1| tropomodulin, isoform L [Drosophila melanog…		cytoskeleton organization;	cytoskeleton;	actin binding; tropomyosin binding;
AM06970	1.33658	Worker	0.000266	1.29727	OGS	GB14372-PA		GB14372-RA [PREDICTED: Apis mellifera similar to Glutathione S transferase S1 CG8938-PA, isoform A (LOC411045), mRNA], similar to fly gene FBgn0010226/GstS1	GB14372		GstS4	Group4.9_180266_180335	14	20	11	CG8938		36927	FBgn0010226	GstS1	glutathione s-transferase	NP_001165918	gi|289063447|ref|NP_001165918.1|glutathione S-transferase S2 [Nasonia vitripennis] >gi|289177004|ref|NP_001165919.1| glutathione S-transferase S2 [Nasonia vitripennis]	1.27e-54				glutathione s transferase isoform a	NP_725653	gi|24654347|ref|NP_725653.1|glutathione S transferase S1, isoform A [Drosophila melanogaster] >gi|24654349|ref|NP_523767.2| glutathione S transferase S1, isoform B [Drosophila melanogaster] >gi|24654351|ref|NP_725654.1| glutathione S transferase S1, isoform C [Drosophila melanogaster]	9.95848e-55			glutathione peroxidase activity; glutathione transferase activity;
AM11985	1.3366	Worker	0.00637716	0.616443	OGS	GB19433-PA		GB19433-RA [PREDICTED: Apis mellifera similar to CG9396-PA (LOC413186), mRNA], similar to fly gene FBgn0037715/CG9399	GB19433		LOC413186	Group2.33_301347_301414	2	15	3	CG9396	CG9399	41157	FBgn0037715	CG9399	light-induced brain protein 44	XP_001604232	gi|156554397|ref|XP_001604232.1|PREDICTED: similar to light-induced protein-like brain protein 44 [Nasonia vitripennis]	1.94e-46				isoform a	NP_649912	gi|24645419|ref|NP_649912.1|CG9396 [Drosophila melanogaster]	2.05335e-44	regulation of synaptic transmission; instar larval development; behavioral response to ethanol; imaginal disc-derived wing vein specification; transmembrane receptor protein tyrosine kinase signaling pathway; phagocytosis, engulfment; asymmetric neuroblast division; JAK-STAT cascade; male meiosis I; morphogenesis of an epithelium; determination of adult lifespan; positive regulation of photorecep…	cell junction; cytoplasm; precatalytic spliceosome; catalytic step 2 spliceosome; cyclin-dependent protein kinase 5 holoenzyme complex;	SUMO binding; cyclin-dependent protein kinase activity; JUN kinase activity; cyclin binding;
AM04370	1.33771	Worker	0.0482941	0.674683	OGS	GB11751-PA		GB11751-RA, similar to fly gene FBgn0002174/l(2)tid	GB11751		LOC724329	Group1.33_24945_25014	10	7	21	CG5504		48844	FBgn0002174	l(2)tid	zinc csl-type containing 3	XP_001602370	gi|156537083|ref|XP_001602370.1|PREDICTED: similar to Zinc finger, CSL-type containing 3 [Nasonia vitripennis]	8.01e-29				isoform a	NP_649380	gi|24668492|ref|NP_649380.1|CG7130 [Drosophila melanogaster]	5.90161e-12	smoothened signaling pathway; locomotion involved in locomotory behavior; startle response; brain morphogenesis; exocytosis; synaptic vesicle transport; neurotransmitter secretion;	cytosol; intracellular membrane-bounded organelle; membrane fraction;	patched binding;
AM03295	1.33777	Worker	0.0227663	0.848736	OGS	GB10669-PA		GB10669-RA [PREDICTED: Apis mellifera similar to Ribosomal protein S16 CG4046-PA (LOC726439), mRNA], similar to fly gene FBgn0034743/RpS16	GB10669		RpS16	Group5.12_1523057_1523126	36	2	11	CG4046		37580	FBgn0034743	RpS16	40s ribosomal protein s16-like	XP_001959719	gi|194754874|ref|XP_001959719.1|GF11903 [Drosophila ananassae]	6.01e-72	mitotic spindle elongation; rRNA processing; translational elongation; ribosomal small subunit biogenesis;	cytosolic small ribosomal subunit; lipid particle;	RNA binding; SUMO binding; structural constituent of ribosome;	ribosomal protein s16	NP_611685	gi|19922746|ref|NP_611685.1|ribosomal protein S16 [Drosophila melanogaster]	1.26206e-94	mitotic spindle elongation;	lipid particle; cytosolic small ribosomal subunit;	SUMO binding; structural constituent of ribosome;
AM06448	1.33779	Worker	0.0305433	0.676314	OGS	GB13849-PA		GB13849-RA [PREDICTED: Apis mellifera similar to CG11388-PA (LOC724932), mRNA], similar to fly gene FBgn0034959/CG11388	GB13849		LOC724932	Group8.13_100940_101009	32	3	21	CG11388		37833	FBgn0034959	CG11388	uncharacterized protein c3orf21 homolog	XP_001607722	gi|156537600|ref|XP_001607722.1|PREDICTED: similar to conserved hypothetical protein [Nasonia vitripennis]	2.84e-128				CG11388 [Drosophila melanogaster]	NP_611871	gi|24762499|ref|NP_611871.2|CG11388 [Drosophila melanogaster]	2.26188e-95
AM11995	1.33881	Queen	0.000312	0.529248	OGS	GB19444-PA		GB19444-RA [PREDICTED: Apis mellifera similar to NADPH--cytochrome P450 reductase (CPR) (P450R) (LOC724870), mRNA], similar to fly gene FBgn0015623/Cpr	GB19444		LOC724870	Group8.44_12239_12308	38	13	9	CG11567		33883	FBgn0015623	Cpr	nadph cytochrome p450	XP_002423980	gi|242006280|ref|XP_002423980.1|NADPH--cytochrome P450, putative [Pediculus humanus corporis]					cytochrome p450 isoform a	NP_477158	gi|17137192|ref|NP_477158.1|cytochrome P450 reductase, isoform A [Drosophila melanogaster]		cellular macromolecule metabolic process; cellular nitrogen compound metabolic process; primary metabolic process; germ cell development; nervous system development; oxidation reduction; negative regulation of cellular process; cellular biosynthetic process;	endoplasmic reticulum; lipid particle;	NADPH-hemoprotein reductase activity; iron ion binding; FMN binding;
AM04794	1.33887	Queen	0.045524	0.341417	OGS	GB12173-PA		GB12173-RA [PREDICTED: Apis mellifera similar to Smt3 activating enzyme 2 CG7528-PA (LOC409191), mRNA], similar to fly gene FBgn0029113/Uba2	GB12173		Uba2	Group10.31_450920_450983	10	10	21	CG7528		44496	FBgn0029113	Uba2	ubiquitin-activating enzyme e1	XP_001604879	gi|156537209|ref|XP_001604879.1|PREDICTED: similar to ubiquitin-activating enzyme E1 [Nasonia vitripennis]		metabolic process;		catalytic activity; nucleotide binding;	smt3 activating enzyme 2	NP_524756	gi|24660640|ref|NP_524756.2|Smt3 activating enzyme 2 [Drosophila melanogaster]
AM01893	1.33926	Worker	0.0498896		UI_EST	BI511300		NW_001253091.1 SET: UI_EST BI511300; Apis mellifera linkage group 14 genomic contig, reference assembly (based on Amel_4.0 Group14.13)				Group14.13_393966_394035	7	2	15
AM10219	1.33972	Queen	0.00307222	0.627367	OGS	GB17645-PA		GB17645-RA [PREDICTED: Apis mellifera similar to CG7453-PB, isoform B (LOC724585), mRNA], similar to fly gene FBgn0030991/CG7453	GB17645		LOC724585	Group1.21_18967_19035	45	10	7	CG7453		32903	FBgn0030991	CG7453	cg7453 cg7453-pa	XP_001991167	gi|195040954|ref|XP_001991167.1|GH12517 [Drosophila grimshawi]	4.81e-14				CG7453 [Drosophila melanogaster]	NP_573355	gi|24643182|ref|NP_573355.1|CG7453 [Drosophila melanogaster]	1.2876e-15	anatomical structure morphogenesis; reproductive developmental process; microtubule-based process; reproductive cellular process; cell development; signaling; organelle organization; regulation of biological process; oogenesis; nervous system development; intracellular transport; cell cycle;	cytoskeletal part; microtubule cytoskeleton; nuclear pore;	structural constituent of nuclear pore;
AM09608	1.34006	Queen	0.0324853	0.565393	OGS	GB17031-PA		GB17031-RA [PREDICTED: Apis mellifera similar to Caf1-105 CG12892-PA (LOC551918), mRNA], similar to fly gene FBgn0033526/Caf1-105	GB17031		Caf1-105	Group4.7_861338_861407	30	5	17	CG12892		36107	FBgn0033526	Caf1-105	chromatin assembly factor i p60 subunit	XP_001604267	gi|156550977|ref|XP_001604267.1|PREDICTED: similar to chromatin assembly factor i P60 subunit [Nasonia vitripennis]	1.76e-173				isoform a	NP_610589	gi|24652458|ref|NP_610589.2|Caf1-105 [Drosophila melanogaster]	4.13907e-144	reproductive developmental process; cell development; microtubule-based process; generation of neurons; organelle organization; protein localization; intracellular transport; anatomical structure morphogenesis; regulation of macromolecule metabolic process; RNA metabolic process; regulation of primary metabolic process; regulation of cellular process; cell fate commitment; cell cycle; cell surfac…	spliceosomal complex; protein complex; cytoskeletal part; cytoplasm; microtubule cytoskeleton;	protein binding;
AM07380	1.3405	Queen	0.0345951	0.418773	OGS	GB14785-PA		GB14785-RA [PREDICTED: Apis mellifera similar to Mapmodulin CG5784-PB, isoform B (LOC413280), mRNA], similar to fly gene FBgn0034282/Mapmodulin	GB14785			Group7.28_286598_286667	15	22	3	CG5784		37043	FBgn0034282	Mapmodulin	mapmodulin-like protein	XP_001606921	gi|156548174|ref|XP_001606921.1|PREDICTED: similar to mapmodulin-like protein [Nasonia vitripennis]	6.67e-55	nucleocytoplasmic transport; microtubule-based process;	microtubule associated complex; nucleus; endoplasmic reticulum; perinuclear region of cytoplasm;	protein binding; phosphatase inhibitor activity;	isoform b	NP_523780	gi|17647609|ref|NP_523780.1|mapmodulin, isoform B [Drosophila melanogaster] >gi|24654686|ref|NP_725732.1| mapmodulin, isoform A [Drosophila melanogaster]	1.01477e-58	nucleocytoplasmic transport; microtubule-based process;	microtubule associated complex; perinuclear region of cytoplasm; ribonucleoprotein complex; nuclear part; endoplasmic reticulum;	protein binding; phosphatase inhibitor activity;
AM11759	1.34094	Worker	0.0485241	1.37056	OGS	GB19205-PA		GB19205-RA [PREDICTED: Apis mellifera similar to CG9386-PA (LOC410286), mRNA], similar to fly gene FBgn0037708/CG9386	GB19205		LOC410286	Group11.42_141321_141390	16	2	21	CG9386		41148	FBgn0037708	CG9386	probable trna (uracil-o -)-methyltransferase-like	XP_001608115	gi|156537872|ref|XP_001608115.1|PREDICTED: similar to conserved hypothetical protein [Nasonia vitripennis]	4.49e-152				CG9386 [Drosophila melanogaster]	NP_649904	gi|221378490|ref|NP_649904.2|CG9386 [Drosophila melanogaster]	1.63434e-94	cell morphogenesis; anterior/posterior axis specification, embryo; actin filament-based movement; head involution; Malpighian tubule morphogenesis; myosin II filament assembly; salivary gland morphogenesis; dorsal closure, spreading of leading edge cells; sensory perception of sound; imaginal disc-derived wing hair organization; sarcomere organization; dorsal closure, amnioserosa morphology chang…	myosin II complex; apical cortex; cleavage furrow; microvillus; Z disc;	actin-dependent ATPase activity; ATP binding; myosin light chain binding; actin binding;
AM12085	1.34126	Worker	0.040859	0.277015	OGS	GB19533-PA		GB19533-RA [PREDICTED: Apis mellifera similar to fidgetin-like 1 (LOC552806), mRNA], similar to fly gene FBgn0031519/CG3326	GB19533		LOC552806	Group5.33_79339_79408	39	3	5	CG3326		33544	FBgn0031519	CG3326	fidgetin-like 1	XP_001659879	gi|157121213|ref|XP_001659879.1|aaa atpase [Aedes aegypti]	4.28e-118				isoform a	NP_608763	gi|24581396|ref|NP_608763.2|CG3326 [Drosophila melanogaster]	2.51914e-99	negative regulation of autophagy; microtubule cytoskeleton organization; wing disc dorsal/ventral pattern formation; lysosome organization; establishment or maintenance of epithelial cell apical/basal polarity; phagocytosis, engulfment; actin cytoskeleton organization; protein localization; proteolysis; neuron remodeling; pole plasm oskar mRNA localization;	microtubule associated complex; cytoplasmic part; proteasome regulatory particle;	endopeptidase activity; ATPase activity; binding;
AM03479	1.34151	Worker	0.0295611	1.1355	OGS	GB10854-PA		GB10854-RA, similar to fly gene FBgn0015575/alpha-Est7	GB10854		LOC725953	Group14.13_1118117_1118186	8	17	19	CG1112		40901	FBgn0015575	alpha-Est7	carboxylesterase clade member 6	XP_001604042	gi|156547395|ref|XP_001604042.1|PREDICTED: similar to carboxylesterase [Nasonia vitripennis]	1.26e-80				isoform a	NP_524261	gi|17737817|ref|NP_524261.1|alpha-Esterase-7 [Drosophila melanogaster]	2.45554e-66		lipid particle;	carboxylesterase activity;
AM09213	1.3416	Queen	0.0473384	0.642268	OGS	GB16635-PA		GB16635-RA [PREDICTED: Apis mellifera similar to Nonsense-mediated mRNA 3 CG3460-PA (LOC552010), mRNA], similar to fly gene FBgn0023542/Nmd3	GB16635		Nmd3	GroupUn.4918_1796_1865	33	8	3	CG3460		31195	FBgn0023542	Nmd3	nonsense-mediated mrna decay protein	XP_967150	gi|91091920|ref|XP_967150.1|PREDICTED: similar to nonsense-mediated mrna decay protein [Tribolium castaneum]					nonsense-mediated mrna 3	NP_477332	gi|17137506|ref|NP_477332.1|Nonsense-mediated mRNA 3 [Drosophila melanogaster]				protein binding; mRNA binding;
AM08857	1.34173	Worker	0.0454261	0.783715	OGS	GB16277-PA		GB16277-RA [PREDICTED: Apis mellifera similar to histidine triad protein 4 (LOC552803), mRNA], similar to fly gene FBgn0054015/CG34015	GB16277		LOC552803	Group9.24_409908_409977	31	24	5	CG34015	CG15362	33371	FBgn0054015	CG34015	histidine triad nucleotide-binding protein 3	XP_001607971	gi|156538086|ref|XP_001607971.1|PREDICTED: hypothetical protein [Nasonia vitripennis]	4.31e-46				isoform a	NP_001033848	gi|85724830|ref|NP_001033848.1|CG34015 [Drosophila melanogaster]	5.67451e-23
AM12259	1.34207	Queen	0.0284674	0.437657	OGS	GB19712-PA		GB19712-RA [PREDICTED: Apis mellifera similar to CG14209-PD, isoform D, transcript variant 1 (LOC551301), mRNA], similar to fly gene FBgn0031039/Shawn	GB19712		LOC551301	GroupUn.1207_16961_17030	4	11	5	CG14209		3772641	FBgn0031039	Shawn	mitochondrial carrier protein	XP_001606469	gi|156552239|ref|XP_001606469.1|PREDICTED: similar to mitochondrial carrier protein [Nasonia vitripennis]	2.97e-152				isoform b	NP_001027071	gi|78706540|ref|NP_001027071.1|shawn, isoform D [Drosophila melanogaster] >gi|78706542|ref|NP_001027072.1| shawn, isoform C [Drosophila melanogaster] >gi|78706544|ref|NP_001027073.1| shawn, isoform B [Drosophila melanogaster]	8.55232e-137	cellular process; transport;	integral to membrane; mitochondrial inner membrane;	binding; transmembrane transporter activity;
AM04636	1.343	Worker	0.00233251	1.08349	OGS	GB12019-PA		GB12019-RA [PREDICTED: Apis mellifera similar to tungus CG8253-PA (LOC725501), mRNA], similar to fly gene FBgn0034046/tun	GB12019		tun	Group13.5_636501_636570	46	3	21	CG8253		36743	FBgn0034046	tun	protein n-terminal glutamine amidohydrolase-like	XP_001605824	gi|156543724|ref|XP_001605824.1|PREDICTED: similar to LD46868p [Nasonia vitripennis]	1.01e-89	learning or memory;	Z disc; muscle tendon junction;	protein binding;	tungus [Drosophila melanogaster]	NP_611061	gi|19922340|ref|NP_611061.1|tungus [Drosophila melanogaster]	5.51375e-79	learning or memory;	Z disc; muscle tendon junction;	protein binding;
AM09632	1.34301	Queen	0.0199717	0.418508	OGS	GB17056-PA		GB17056-RA [PREDICTED: Apis mellifera similar to Cyclophilin 1 CG9916-PA (LOC409890), mRNA], similar to fly gene FBgn0004432/Cyp1	GB17056		LOC409890	Group16.16_15440_15507	23	15	15	CG7768	CG9916	32595	FBgn0004432	Cyp1	peptidyl-prolyl cis-trans isomerase-like	XP_001605203	gi|156550663|ref|XP_001605203.1|PREDICTED: similar to putative peptidyl-prolyl cis-trans isomerase [Nasonia vitripennis]	3.63e-85				isoform b	NP_523366	gi|45549139|ref|NP_523366.2|cyclophilin 1 [Drosophila melanogaster]	3.21871e-98	apoptosis in response to endoplasmic reticulum stress; 'de novo' protein folding; phagocytosis, engulfment; nuclear mRNA splicing, via spliceosome; phototransduction, visible light; rhodopsin biosynthetic process;	cytoplasmic membrane-bounded vesicle; endoplasmic reticulum lumen; nuclear membrane; membrane fraction; precatalytic spliceosome; rhabdomere; small nuclear ribonucleoprotein complex; integral to membrane; catalytic step 2 spliceosome; lipid particle;	nucleotide binding; peptidyl-prolyl cis-trans isomerase activity; cyclosporin A binding; mRNA binding;
AM07230	1.34348	Worker	0.0034303	0.380551	OGS	GB14633-PA		GB14633-RA	GB14633			Group10.31_18548_18608	35	22	9
AM12407	1.34351	Queen	0.0384105	0.564925	OGS	GB19860-PA		GB19860-RA [PREDICTED: Apis mellifera similar to Heat shock protein cognate 5 CG8542-PA (LOC408605), mRNA], similar to fly gene FBgn0001220/Hsc70-5	GB19860		Hsc70-5	Group1.82_281973_282042	45	13	3	CG8542		36583	FBgn0001220	Hsc70-5	heat shock 70 kda protein	XP_001599525	gi|156540734|ref|XP_001599525.1|PREDICTED: similar to CG8542-PA [Nasonia vitripennis]					heat shock protein cognate isoform a	NP_523741	gi|24653595|ref|NP_523741.2|heat shock protein cognate 5 [Drosophila melanogaster]		axon guidance; heat shock-mediated polytene chromosome puffing; determination of adult lifespan; RNA interference; sleep; neurotransmitter secretion; vesicle-mediated transport; nuclear mRNA splicing, via spliceosome; embryonic development via the syncytial blastoderm; response to hypoxia; axonal fasciculation;	precatalytic spliceosome; catalytic step 2 spliceosome; endoplasmic reticulum; lipid particle;	chaperone binding;
AM07151	1.34359	Worker	0.0243527	0.463317	OGS	GB14552-PA		GB14552-RA [PREDICTED: Apis mellifera similar to TBP-associated factor 8 CG7128-PA (LOC411742), mRNA], similar to fly gene FBgn0022724/Taf8	GB14552		LOC411742	GroupUn.973_18093_18162	38	1	3	CG7128		32792	FBgn0022724	Taf8	transcription initiation factor tfiid subunit 8	XP_001607951	gi|156537717|ref|XP_001607951.1|PREDICTED: similar to conserved hypothetical protein [Nasonia vitripennis]	5.19e-100	transcription initiation from RNA polymerase II promoter;	transcription factor TFIID complex;	RNA polymerase II transcription factor activity; protein binding; translation initiation factor activity;	tbp-associated factor 8	NP_523397	gi|17647803|ref|NP_523397.1|TBP-associated factor 8 [Drosophila melanogaster]	2.30622e-81	transcription initiation from RNA polymerase II promoter; response to bacterium; M phase; defense response;	transcription factor TFIID complex; intracellular non-membrane-bounded organelle;	protein binding; RNA polymerase II transcription factor activity;
AM07377	1.34367	Worker	0.00721013	0.39203	OGS	GB14782-PA		GB14782-RA [PREDICTED: Apis mellifera similar to Xeroderma pigmentosum group A-like CG6358-PA (LOC412240), mRNA], similar to fly gene FBgn0004832/Xpac	GB14782		Xpac	Group1.68_42339_42408	18	16	1	CG6358		31357	FBgn0004832	Xpac	dna-repair protein complementing xp-a	XP_001601437	gi|156550480|ref|XP_001601437.1|PREDICTED: similar to DNA-repair protein complementing XP-A cells, putative [Nasonia vitripennis]	1.56e-87	nucleotide-excision repair;	nucleus;	DNA binding;	xeroderma pigmentosum group a-like	NP_476866	gi|17136722|ref|NP_476866.1|xeroderma pigmentosum group A-like [Drosophila melanogaster]	5.78702e-83	nucleotide-excision repair;	nucleus;
AM04574	1.34382	Worker	0.00383986	1.06184	OGS	GB11956-PA		GB11956-RA [PREDICTED: Apis mellifera similar to tafazzin CG8766-PA, isoform A (LOC550948), mRNA], similar to fly gene FBgn0026619/tafazzin	GB11956		Taz	Group1.37_62042_62111	26	22	7	CG8766		36405	FBgn0026619	Taz	tafazzin homolog	XP_001600018	gi|156553691|ref|XP_001600018.1|PREDICTED: similar to ENSANGP00000010939 [Nasonia vitripennis]	1.12e-116				isoform b	NP_725226	gi|28573844|ref|NP_725226.2|tafazzin, isoform B [Drosophila melanogaster] >gi|320543856|ref|NP_001188916.1| tafazzin, isoform D [Drosophila melanogaster]	4.50164e-107
AM11359	1.34441	Worker	0.0433444	0.346007	OGS	GB18801-PA		GB18801-RA [PREDICTED: Apis mellifera similar to CG7970-PA (LOC551171), mRNA], similar to fly gene FBgn0035252/CG7970	GB18801		LOC551171	Group3.17_439379_439448	13	23	23	CG7970		38205	FBgn0035252	CG7970	peroxisomal membrane protein pxmp2	XP_973581	gi|91090900|ref|XP_973581.1|PREDICTED: similar to peroxisomal membrane protein PMP22 [Tribolium castaneum]	3.72e-38				CG7970 [Drosophila melanogaster]	NP_647641	gi|21358267|ref|NP_647641.1|CG7970 [Drosophila melanogaster]	1.49784e-43	cellular process;
AM02673	1.3449	Queen	0.0122243	0.554588	OGS	GB10045-PA		GB10045-RA [PREDICTED: Apis mellifera similar to Bem46 CG18642-PA (LOC412636), mRNA], similar to fly gene FBgn0025109/Bem46	GB10045		LOC412636	Group1.38_9961_10030	14	12	3	CG18642		44441	FBgn0025109	Bem46	abhydrolase domain-containing protein 13-like	XP_001599472	gi|156541978|ref|XP_001599472.1|PREDICTED: similar to GA15028-PA [Nasonia vitripennis]	1.52e-119				isoform c	NP_477372	gi|17137566|ref|NP_477372.1|Bem46 [Drosophila melanogaster]	1.45027e-102
AM08409	1.34535	Queen	0.00221794	0.77571	OGS	GB15827-PA		GB15827-RA [PREDICTED: Apis mellifera similar to lethal (2) 01424 CG3845-PB, isoform B (LOC411154), mRNA], similar to fly gene FBgn0010488/l(2)01424	GB15827		LOC411154	Group6.36_50667_50736	40	23	9	CG3845		46020	FBgn0010488	l(2)01424	eukaryotic translation initiation factor 4 gamma	XP_001600649	gi|156550807|ref|XP_001600649.1|PREDICTED: similar to eukaryotic translation initiation factor 4 gamma, 2 [Nasonia vitripennis]				binding;	isoform b	NP_652027	gi|22026966|ref|NP_652027.2|NAT1, isoform B [Drosophila melanogaster] >gi|24653232|ref|NP_725242.1| NAT1, isoform A [Drosophila melanogaster]	4.0209e-92	mitotic cell cycle; regulation of circadian sleep/wake cycle, sleep; cellular biogenic amine catabolic process; catecholamine metabolic process; M phase; salivary gland cell autophagic cell death; aromatic compound catabolic process; alcohol catabolic process; developmental pigmentation;	intracellular part;	aralkylamine N-acetyltransferase activity; arylamine N-acetyltransferase activity; nucleic acid binding;
AM09738	1.34635	Worker	0.00215136	0.968794	OGS	GB17163-PA		GB17163-RA [PREDICTED: Apis mellifera similar to CG13759-PA (LOC724126), mRNA], similar to fly gene FBgn0034426/CG10476	GB17163		LOC724126	Group16.7_55209_55278	22	22	13	CG10476		37210	FBgn0034426	CG10476	retinol-binding protein	NP_001136350	gi|218751892|ref|NP_001136350.1|hypothetical protein LOC100233150 [Nasonia vitripennis] >gi|218751894|ref|NP_001136351.1| hypothetical protein LOC100233150 [Nasonia vitripennis]	2.73e-40				isoform a	NP_611405	gi|281363733|ref|NP_611405.2|CG18606 [Drosophila melanogaster]	1.06492e-13	telomere capping; G2/M transition DNA damage checkpoint;
AM03893	1.34667	Worker	0.00817045	0.362949	OGS	GB11270-PA		GB11270-RA [PREDICTED: Apis mellifera hypothetical protein LOC726213 (LOC726213), mRNA]	GB11270		LOC726213	Group9.16_41565_41634	10	8	19						loc446270 protein	XP_001605131	gi|156550047|ref|XP_001605131.1|PREDICTED: similar to ENSANGP00000017075 [Nasonia vitripennis]	2.28e-79
AM10530	1.34768	Worker	0.000378	0.796539	OGS	GB17957-PA		GB17957-RA [PREDICTED: Apis mellifera similar to Ras-like protein 2 (LOC409529), mRNA], similar to fly gene FBgn0003206/Ras64B	GB17957		LOC409529	Group8.42_809064_809133	26	24	3	CG1167		38494	FBgn0003206	Ras64B	ras-like protein 2	XP_001604213	gi|156554453|ref|XP_001604213.1|PREDICTED: similar to ras [Nasonia vitripennis]	5.14e-87				isoform a	NP_523917	gi|24657269|ref|NP_523917.2|Ras oncogene at 64B [Drosophila melanogaster]	2.49197e-101	'de novo' pyrimidine base biosynthetic process; perineurial glial growth; G-protein coupled receptor protein signaling pathway; oocyte axis specification; actin filament organization; anterior/posterior axis specification, embryo; rhabdomere development; negative regulation of JNK cascade; regulation of hemocyte differentiation; negative regulation of compound eye retinal cell programmed cell dea…	multivesicular body; rough endoplasmic reticulum; inaD signaling complex; subrhabdomeral cisterna; cytoplasmic membrane-bounded vesicle; lipid particle; integral to membrane; secondary lysosome;	GTP binding; carbamoyl-phosphate synthase (glutamine-hydrolyzing) activity; carbamoyl-phosphate synthase (ammonia) activity; glutamine binding; GDP binding; dihydroorotase activity; SUMO binding; G-protein coupled photoreceptor activity; ATP binding; calmodulin binding; GTPase activity; aspartate carbamoyltransferase activity;
AM11316	1.34795	Worker	0.03538	1.0852	OGS	GB18756-PA		GB18756-RA, similar to fly gene FBgn0002973/numb	GB18756		numb	GroupUn.8_33201_33270	46	10	1	CG3779		34263	FBgn0002973	numb	numb protein	XP_001605074	gi|156547709|ref|XP_001605074.1|PREDICTED: similar to ENSANGP00000006150 [Nasonia vitripennis]	3.13e-137				isoform b	NP_723460	gi|24583045|ref|NP_723460.1|numb, isoform B [Drosophila melanogaster]	2.39936e-128	axon guidance; negative regulation of Notch signaling pathway; sensory organ precursor cell fate determination; neuroblast fate determination; muscle cell fate specification; regulation of neurogenesis; ventral cord development; glial cell migration; sevenless signaling pathway; peripheral nervous system development; protein localization; pericardial cell differentiation; rhythmic behavior; senso…	basal cortex; plasma membrane; nucleus;	SH2 domain binding; nucleic acid binding; SH3 domain binding; Notch binding;
AM03969	1.34845	Queen	0.0162172	0.41801	OGS	GB11348-PA		GB11348-RA [PREDICTED: Apis mellifera similar to Nucleolar protein at 60B CG3333-PA, isoform A (LOC413805), mRNA], similar to fly gene FBgn0023184/Nop60B	GB11348		LOC413805	Group3.35_68921_68990	25	3	23	CG3333		37873	FBgn0023184	Nop60B	h aca ribonucleoprotein complex subunit 4	NP_001127802	gi|197245421|ref|NP_001127802.1|Nucleolar protein at 60B homolog [Nasonia vitripennis]		rRNA processing; pseudouridine synthesis; germ cell development;	nucleolus; ribonucleoprotein complex;	RNA binding; pseudouridylate synthase activity; protein binding; pseudouridine synthase activity;	nucleolar protein at isoform a	NP_525120	gi|17975520|ref|NP_525120.1|nucleolar protein at 60B, isoform A [Drosophila melanogaster] >gi|62471759|ref|NP_001014547.1| nucleolar protein at 60B, isoform B [Drosophila melanogaster] >gi|281364183|ref|NP_001163286.1| nucleolar protein at 60B, isoform C [Drosophila melanogaster] >gi|281364185|ref|NP_001163287.1| nucleolar protein at 60B, isoform D [Drosophila melanogaster] >gi|281364187|ref|NP_0…		germ cell development; pseudouridine synthesis; rRNA processing;	nucleolus;	pseudouridylate synthase activity;
AM00408	1.35112	Worker	0.0475097		UI_EST	BH1B0009F23M3		DB757406 RIKEN full-length enriched honey bee cDNA library, head Apis mellifera cDNA clone BH10009F23 3', mRNA sequence				Group10.36_754614_754683	26	4	17
AM05814	1.35122	Queen	0.0209618	0.449132	OGS	GB13206-PA		GB13206-RA [PREDICTED: Apis mellifera similar to CG9799-PA (LOC411026), mRNA], similar to fly gene FBgn0038146/CG9799	GB13206		LOC411026	Group4.15_448425_448494	44	22	15	CG9799		41647	FBgn0038146	CG9799	wd-repeat protein	XP_966791	gi|91077436|ref|XP_966791.1|PREDICTED: similar to wd-repeat protein [Tribolium castaneum]					alpha-coatomer isoform a	NP_650284	gi|24646564|ref|NP_650284.2|CG9799 [Drosophila melanogaster]		cellular component organization; positive regulation of biological process; intracellular protein transport; transcription from RNA polymerase II promoter; vesicle-mediated transport; multicellular organismal process; regulation of transcription, DNA-dependent;	ribonucleoprotein complex; protein complex; membrane part; nucleoplasm part; cytoplasmic part;	protein binding;
AM05334	1.35218	Worker	0.0224487	0.568494	OGS	GB12719-PA		GB12719-RA [PREDICTED: Apis mellifera similar to CG7441-PA (LOC411305), mRNA], similar to fly gene FBgn0036763/CG7441	GB12719		LOC411305	Group9.24_479647_479711	10	12	1	CG7441		39989	FBgn0036763	CG7441	tryptophanyl-trna synthetase	XP_001600112	gi|156554192|ref|XP_001600112.1|PREDICTED: similar to tryptophanyl-tRNA synthetase [Nasonia vitripennis]	2.79e-99	tRNA aminoacylation for protein translation;		aminoacyl-tRNA ligase activity; nucleotide binding;	CG7441 [Drosophila melanogaster]	NP_649018	gi|24666151|ref|NP_649018.2|CG7441 [Drosophila melanogaster]	1.16051e-88
AM09053	1.35285	Worker	0.00499745	0.721007	OGS	GB16474-PA		GB16474-RA [PREDICTED: Apis mellifera similar to CG4908-PA, isoform A (LOC552253), mRNA], similar to fly gene FBgn0032195/CG4908	GB16474		LOC552253	Group10.37_236700_236769	1	9	1	CG4908		34360	FBgn0032195	CG4908	mitochondrial chaperone bcs1	XP_001604777	gi|156537203|ref|XP_001604777.1|PREDICTED: similar to ENSANGP00000013378 [Nasonia vitripennis]					isoform a	NP_609358	gi|20129417|ref|NP_609358.1|CG4908, isoform A [Drosophila melanogaster] >gi|24583262|ref|NP_723532.1| CG4908, isoform B [Drosophila melanogaster]		macromolecule localization; protein complex assembly; organelle organization; oocyte axis specification; proteolysis;	intracellular membrane-bounded organelle; cytoplasmic part; proteasome regulatory particle;	endopeptidase activity; ATPase activity; ATP binding;
AM10335	1.35452	Worker	0.0214429	0.588567	OGS	GB17762-PA		GB17762-RA [PREDICTED: Apis mellifera similar to TBC1 domain family, member 10b (LOC551429), mRNA], similar to fly gene FBgn0037917/wkd	GB17762		RabGAP7	Group16.12_320217_320286	19	2	5	CG5344		41390	FBgn0037917	wkd	gh regulated tbc protein-1	XP_001601621	gi|156547307|ref|XP_001601621.1|PREDICTED: similar to gh regulated tbc protein-1 [Nasonia vitripennis]	2.24e-149				isoform a	NP_650089	gi|24645986|ref|NP_650089.1|whacked, isoform A [Drosophila melanogaster] >gi|24645988|ref|NP_731593.1| whacked, isoform B [Drosophila melanogaster]	1.79052e-117	terminal branching, open tracheal system;
AM10408	1.35455	Queen	0.034963	0.633136	OGS	GB17837-PA		GB17837-RA [PREDICTED: Apis mellifera similar to ubiquitin protein ligase E3A isoform 3 (LOC411182), mRNA], similar to fly gene FBgn0061469/As	GB17837		As	GroupUn.1201_26253_26322	18	13	11	CG6190		39266	FBgn0061469	As	ubiquitin protein ligase e3a	XP_002432511	gi|242024187|ref|XP_002432511.1|ubiquitin-protein ligase E3A, putative [Pediculus humanus corporis]					isoform e	NP_648452	gi|21356487|ref|NP_648452.1|ubiquitin protein ligase E3A [Drosophila melanogaster]		macromolecule localization; axon guidance; Notch signaling pathway; transmembrane receptor protein serine/threonine kinase signaling pathway; dendrite morphogenesis; locomotion; long-term memory; embryonic development; cell communication; receptor internalization; protein ubiquitination; positive regulation of endocytosis; imaginal disc-derived wing morphogenesis; circadian rhythm;	cytoplasm;	protein binding;
AM05599	1.3548	Worker	0.00336025	0.458016	OGS	GB12988-PA		GB12988-RA, similar to fly gene FBgn0032436/CG5418	GB12988			Group8.28_426752_426819	40	16	17	CG12177	CG5418	34663	FBgn0032436	CG5418	inosine-uridine preferring nucleoside hydrolase	XP_001944746	gi|328723442|ref|XP_001944746.2|PREDICTED: probable uridine nucleosidase 1-like [Acyrthosiphon pisum]	5.04e-60				CG5418 [Drosophila melanogaster]	NP_609571	gi|24583915|ref|NP_609571.1|CG5418 [Drosophila melanogaster]	1.06264e-26
AM08051	1.3553	Queen	0.00109147	0.504397	OGS	GB15465-PA		GB15465-RA [PREDICTED: Apis mellifera similar to bystin, transcript variant 1 (LOC413588), mRNA], similar to fly gene FBgn0010292/bys	GB15465		bys	Group5.30_372821_372890	44	9	7	CG1430		31701	FBgn0010292	bys	bystin	XP_001605626	gi|156548494|ref|XP_001605626.1|PREDICTED: similar to bystin [Nasonia vitripennis]	2.11e-163	cell adhesion; female pregnancy;	nucleus;		by s6	NP_511074	gi|24640439|ref|NP_511074.1|by S6 [Drosophila melanogaster]	6.76468e-145
AM07792	1.35624	Worker	0.000495	0.783376	OGS	AmelCPR4-PA///GB15203-PA	AmelCPR4-PA///GB15203-PA	GB15203-RA [PREDICTED: Apis mellifera similar to CG15006-PA (LOC727204), mRNA], similar to fly gene FBgn0004777/Ccp84Ag	GB15203		CPR4	GroupUn.41_45688_45757	31	21	9	CG15006		38508	FBgn0004777	Ccp84Ag	cuticular protein rr-2 family member 10///larval cuticle protein a3a (tm-a3a) (tm-lcp a3a)	NP_001166272	gi|289684247|ref|NP_001166272.1|cuticular protein RR-2 family member 10 [Nasonia vitripennis]	4.08e-28			structural constituent of cuticle;	cuticular protein 64aa	NP_647872	gi|21355923|ref|NP_647872.1|cuticular protein 64Aa [Drosophila melanogaster]	6.83635e-33	detection of light stimulus involved in magnetoreception; gravitaxis; negative regulation of transcription, DNA-dependent; locomotor rhythm; male meiosis chromosome segregation; UV-A, blue light phototransduction; response to blue light; protein import into nucleus, translocation; entrainment of circadian clock by photoperiod; response to magnetism; DNA repair;	protein kinase CK2 complex; nuclear envelope lumen; lipid particle;	blue light photoreceptor activity; protein binding; DNA photolyase activity; FAD binding; G-protein coupled photoreceptor activity; protein kinase regulator activity; structural constituent of pupal chitin-based cuticle; transcription repressor activity;
AM10411	1.35648	Worker	0.00779431	0.455069	OGS	GB17840-PA		GB17840-RA [PREDICTED: Apis mellifera similar to CG8397-PA (LOC408621), mRNA], similar to fly gene FBgn0034066/CG8397	GB17840		LOC408621	Group1.11_332449_332518	7	10	5	CG8397		36767	FBgn0034066	CG8397	secreted salivary protein	XP_001605162	gi|156547133|ref|XP_001605162.1|PREDICTED: similar to putative secreted salivary protein [Nasonia vitripennis]	1.64e-85				CG8397 [Drosophila melanogaster]	NP_611078	gi|20130029|ref|NP_611078.1|CG8397 [Drosophila melanogaster]	8.48298e-54	phagocytosis, engulfment;
AM03948	1.35725	Worker	0.0273425	1.17268	OGS	GB11326-PA		GB11326-RA [PREDICTED: Apis mellifera similar to Cellular retinaldehyde binding protein CG10546-PA (LOC408596), mRNA], similar to fly gene FBgn0035636/Cralbp	GB11326		Cralbp	Group1.32_115904_115973	6	4	3	CG10546		38651	FBgn0035636	Cralbp	alpha-tocopherol transfer	XP_001608054	gi|156537793|ref|XP_001608054.1|PREDICTED: similar to ENSANGP00000013517 [Nasonia vitripennis]	4.51e-155				isoform a	NP_523939	gi|17986129|ref|NP_523939.1|cellular retinaldehyde binding protein [Drosophila melanogaster]	4.48503e-74
AM06525	1.35737	Queen	0.00137487	0.565148	OGS	GB13927-PA		GB13927-RA [PREDICTED: Apis mellifera similar to female lethal d CG6315-PA, isoform A (LOC552833), mRNA], similar to fly gene FBgn0000662/fl(2)d	GB13927		LOC552833	Group11.31_13624_13693	9	8	3	CG6315		36527	FBgn0000662	fl(2)d	fl d	XP_001605285	gi|156545287|ref|XP_001605285.1|PREDICTED: similar to FL(2)D protein, putative [Nasonia vitripennis]	3.7e-177	primary sex determination, soma; regulation of alternative nuclear mRNA splicing, via spliceosome;	nucleus;		female lethal isoform a	NP_523732	gi|24653459|ref|NP_523732.2|female lethal d, isoform A [Drosophila melanogaster]	8.26599e-79	primary sex determination, soma; regulation of alternative nuclear mRNA splicing, via spliceosome;	nucleus;
AM11958	1.35893	Queen	0.00146609	0.921141	OGS	GB19406-PA		GB19406-RA [PREDICTED: Apis mellifera similar to 26S proteasome non-ATPase regulatory subunit 6 (26S proteasome regulatory subunit S10) (Rpn7 protein) (LOC552319), mRNA], similar to fly gene FBgn0028688/Rpn7	GB19406		LOC552319	Group2.43_241728_241797	23	9	17	CG5378		42641	FBgn0028688	Rpn7	26s proteasome non-atpase regulatory subunit 6	XP_001607901	gi|156549024|ref|XP_001607901.1|PREDICTED: similar to 26S proteasome non-atpase regulatory subunit [Nasonia vitripennis]					cop9 complex homolog subunit 1 b	NP_651048	gi|21355773|ref|NP_651048.1|Rpn7 [Drosophila melanogaster]		cellular process; proteolysis;	proteasome regulatory particle, lid subcomplex;	endopeptidase activity; SUMO binding;
AM12875	1.3599	Queen	0.0351519		JDE_EST	jdeDEFC68		DB728624 RIKEN full-length enriched honey bee cDNA library, head Apis mellifera cDNA clone BH10001H14 5', mRNA sequence				GroupUn.1202_6279_6327	28	13	13	CG8938		36927	FBgn0010226	GstS1	glutathione s-transferase	XP_001608225	gi|156548632|ref|XP_001608225.1|PREDICTED: similar to Glutathione S-transferase (GST class-sigma) (Major allergen Bla g 5) [Nasonia vitripennis]	3.45e-40			transferase activity;	glutathione s transferase isoform a		gi|24654347|ref|NP_725653.1|glutathione S transferase S1, isoform A [Drosophila melanogaster] >gi|24654349|ref|NP_523767.2| glutathione S transferase S1, isoform B [Drosophila melanogaster] >gi|24654351|ref|NP_725654.1| glutathione S transferase S1, isoform C [Drosophila melanogaster]	5.31596e-32	response to oxidative stress;		glutathione peroxidase activity; glutathione transferase activity;
AM04360	1.36046	Worker	0.00754538	0.934518	OGS	GB11741-PA		GB11741-RA [PREDICTED: Apis mellifera similar to CG3911-PA (LOC412710), mRNA], similar to fly gene FBgn0035992/CG3911	GB11741		Bet3	GroupUn.234_11465_11527	8	20	5	CG3911		39090	FBgn0035992	CG3911	trafficking protein particle complex	XP_001607491	gi|156543086|ref|XP_001607491.1|PREDICTED: similar to ENSANGP00000009486 [Nasonia vitripennis]	3.02e-92				Bet3 [Drosophila melanogaster]	NP_648312	gi|45550579|ref|NP_648312.3|Bet3 [Drosophila melanogaster]	1.8514e-90
AM03458	1.36132	Queen	0.0159712	0.416668	OGS	GB10833-PA		GB10833-RA [PREDICTED: Apis mellifera similar to RhoGDI CG7823-PA, transcript variant 1 (LOC409741), mRNA], similar to fly gene FBgn0036921/RhoGDI	GB10833		RhoGDI	GroupUn.602_14935_15004	21	17	23	CG7823		40179	FBgn0036921	RhoGDI	rho guanine dissociation factor	XP_001604074	gi|156551820|ref|XP_001604074.1|PREDICTED: similar to Rho GDP-dissociation inhibitor [Nasonia vitripennis]	5.98e-94		cytoplasm;	Rho GDP-dissociation inhibitor activity;	RhoGDI [Drosophila melanogaster]	NP_649162	gi|21356837|ref|NP_649162.1|RhoGDI [Drosophila melanogaster]	1.13775e-100		cytoplasm;
AM05483	1.36177	Queen	0.0421208	0.643741	OGS	GB12870-PA		GB12870-RA [PREDICTED: Apis mellifera similar to thioredoxin-like 2 (LOC409355), mRNA], similar to fly gene FBgn0032509/CG6523	GB12870		Trx/Gtx	Group15.21_12059_12128	34	9	19	CG6523		34745	FBgn0032509	CG6523	glutaredoxin 3	XP_001606689	gi|156546878|ref|XP_001606689.1|PREDICTED: similar to thioredoxin-like 2 [Nasonia vitripennis]	6.37e-77				thioredoxin- isoform a	NP_609641	gi|19921242|ref|NP_609641.1|CG6523 [Drosophila melanogaster]	2.34074e-68	response to oxidative stress; cell redox homeostasis; determination of adult lifespan; response to DNA damage stimulus;	nucleus;	disulfide oxidoreductase activity;
AM12631	1.3639	Queen	0.0363409	1.25947	OGS	GB20083-PA		GB20083-RA, similar to fly gene FBgn0029594/CG14806	GB20083			Group11.33_700743_700812	48	20	13	CG14806		31148	FBgn0029594	CG14806	chromosome 14 open reading frame 153	XP_972499	gi|189241371|ref|XP_972499.2|PREDICTED: similar to MGC52894 protein [Tribolium castaneum]	1.12e-30				CG14806 [Drosophila melanogaster]	NP_569956	gi|24639195|ref|NP_569956.1|CG14806 [Drosophila melanogaster]	6.52896e-33	microtubule cytoskeleton organization; M phase;	cytoplasm;
AM03131	1.36465	Queen	0.0300574	0.833272	OGS	GB10504-PA///GB10504-PB	GB10504-PA///GB10504-PB	GB10504-RA [PREDICTED: Apis mellifera similar to pumilio CG9755-PA, isoform A (LOC408298), mRNA], similar to fly gene FBgn0003165/pum	GB10504		pum	Group10.36_91307_91376	21	23	9	CG9755		41094	FBgn0003165	pum	pumilio homolog 2-like isoform 3	XP_001607089	gi|156546409|ref|XP_001607089.1|PREDICTED: similar to pumilio [Nasonia vitripennis]		negative regulation of translation; pole cell migration; germ-line stem cell division; dendrite morphogenesis; nuclear-transcribed mRNA catabolic process, deadenylation-dependent decay; negative regulation of cell cycle; positive regulation of translation; negative regulation of transcription, DNA-dependent; long-term memory; head involution; mitosis; anterior/posterior axis specification, embryo…		translation repressor activity, nucleic acid binding; mRNA 3'-UTR binding; SUMO binding;	isoform e	NP_788604	gi|28573153|ref|NP_788604.1|pumilio, isoform E [Drosophila melanogaster]		negative regulation of translation; pole cell migration; germ-line stem cell division; dendrite morphogenesis; nuclear-transcribed mRNA catabolic process, deadenylation-dependent decay; negative regulation of cell cycle; positive regulation of translation; negative regulation of transcription, DNA-dependent; long-term memory; head involution; mitosis; anterior/posterior axis specification, embryo…		translation repressor activity, nucleic acid binding; mRNA 3'-UTR binding; SUMO binding;
AM02800	1.36506	Queen	0.036813	0.637397	OGS	GB10172-PA		GB10172-RA [PREDICTED: Apis mellifera similar to HLA-B associated transcript 5 (LOC411908), mRNA], similar to fly gene FBgn0035519/CG1309	GB10172		LOC411908	Group7.46_568977_569046	9	19	21	CG1309		38519	FBgn0035519	CG1309	abhydrolase domain-containing protein 16a	XP_001605662	gi|156555418|ref|XP_001605662.1|PREDICTED: similar to bat5 hla-b-associated transcript [Nasonia vitripennis]	1.67e-119			protein binding;	CG1309 [Drosophila melanogaster]	NP_647880	gi|21355871|ref|NP_647880.1|CG1309 [Drosophila melanogaster]	3.77268e-95
AM12870R	1.36637	Queen	0.0291209		JDE_EST	jdeDEF5_039		XM_001122661.1 [PREDICTED: Apis mellifera similar to Glutamate oxaloacetate transaminase 1 CG8430-PA, isoform A (LOC726943), partial mRNA], similar to fly gene FBgn0001124/Got1				GroupUn.7390_5331_5400	23	20	19	CG8430		36782	FBgn0001124	Got1	aspartate aminotransferase	XP_001601449	gi|156554459|ref|XP_001601449.1|PREDICTED: similar to ENSANGP00000011707 [Nasonia vitripennis]	3.94e-31	glutamate biosynthetic process; aspartate metabolic process;	mitochondrial matrix;	L-aspartate:2-oxoglutarate aminotransferase activity;	glutamate oxaloacetate transaminase isoform a		gi|19922362|ref|NP_611086.1|glutamate oxaloacetate transaminase 1, isoform A [Drosophila melanogaster]	1.16447e-12	neurotransmitter receptor metabolic process; synapse assembly; glutamate biosynthetic process; aspartate metabolic process;	mitochondrial matrix; lipid particle;	L-aspartate:2-oxoglutarate aminotransferase activity;
AM09165	1.36641	Queen	0.0280058	0.384374	OGS	GB16586-PA		GB16586-RA [PREDICTED: Apis mellifera similar to CG6522-PA (LOC551575), partial mRNA], similar to fly gene FBgn0034223/CG6522	GB16586		LOC551575	GroupUn.4823_11742_11811	26	12	3	CG6522		36965	FBgn0034223	CG6522	pet domain containing protein	XP_001603931	gi|156544610|ref|XP_001603931.1|PREDICTED: similar to testin [Nasonia vitripennis]	5.31e-89				isoform b	NP_611215	gi|20130081|ref|NP_611215.1|CG6522 [Drosophila melanogaster]	2.39107e-57	establishment of ommatidial planar polarity; protein localization; biological regulation;	intracellular part;	binding;
AM05954	1.36662	Queen	0.0299889	0.798591	OGS	GB13350-PA		GB13350-RA [PREDICTED: Apis mellifera similar to sideroflexin 2 (LOC550915), mRNA], similar to fly gene FBgn0036843/CG6812	GB13350		LOC550915	Group15.9_22223_22292	18	9	7	CG6812		40080	FBgn0036843	CG6812	sideroflexin 2	XP_001607049	gi|156538054|ref|XP_001607049.1|PREDICTED: similar to mitochondrial sideroflexin tricarboxylate transporter [Nasonia vitripennis]	3.55e-143	transport; cellular process;			isoform c	NP_649086	gi|24666596|ref|NP_649086.2|CG6812 [Drosophila melanogaster]	8.38193e-129
AM03097	1.36705	Worker	0.00320561	0.526615	OGS	GB10470-PA		GB10470-RA [PREDICTED: Apis mellifera similar to -4-galactosyltransferase 7 CG11780-PA (LOC551662), mRNA], similar to fly gene FBgn0039258/beta4GalT7	GB10470		beta4GalT7	Group7.13_371150_371219	26	4	21	CG11780		42991	FBgn0039258	beta4GalT7	beta- -galactosyltransferase 7	XP_001603688	gi|156541704|ref|XP_001603688.1|PREDICTED: similar to beta-1,4-galactosyltransferase [Nasonia vitripennis]	5.27e-124	proteoglycan metabolic process; glycosaminoglycan biosynthetic process; fibril organization; auxin biosynthetic process; negative regulation of fibroblast proliferation; protein modification process;	integral to membrane; Golgi apparatus;	nucleoside-triphosphatase activity; ATP binding; xylosylprotein 4-beta-galactosyltransferase activity;	beta-4-galactosyltransferase 7	NP_651319	gi|24649875|ref|NP_651319.2|beta-4-galactosyltransferase 7 [Drosophila melanogaster]	2.35916e-121	sperm individualization; adult locomotory behavior; neuromuscular junction development; N-acetylglucosamine metabolic process; glycolipid biosynthetic process;	Golgi apparatus;	N-acetyl-beta-glucosaminyl-glycoprotein 4-beta-N-acetylgalactosaminyltransferase activity;
AM10890	1.36773	Worker	0.0160699	0.713942	OGS	GB18325-PA		GB18325-RA [PREDICTED: Apis mellifera similar to slalom CG7623-PA (LOC412435), mRNA], similar to fly gene FBgn0038524/sll	GB18325		sll	Group5.33_298427_298496	47	5	5	CG7623		42115	FBgn0038524	sll	udp-galactose transporter	XP_001599843	gi|156552830|ref|XP_001599843.1|PREDICTED: similar to UDP-galactose transporter [Nasonia vitripennis]	2.48e-159				isoform a	NP_524389	gi|17738019|ref|NP_524389.1|slalom [Drosophila melanogaster]	1.21203e-128	oocyte dorsal/ventral axis specification; 3'-phosphoadenosine 5'-phosphosulfate transport;	Golgi apparatus;	3'-phosphoadenosine 5'-phosphosulfate transmembrane transporter activity;
AM08854	1.36852	Worker	0.029798	0.84021	OGS	GB16274-PA		GB16274-RA [PREDICTED: Apis mellifera similar to Matrix metalloproteinase 2 CG1794-PB, isoform B (LOC724833), partial mRNA], similar to fly gene FBgn0033438/Mmp2	GB16274		LOC724833	Group1.18_5387_5451	45	14	15	CG1794		35997	FBgn0033438	Mmp2	matrix metalloproteinase	XP_001945941	gi|328721273|ref|XP_001945941.2|PREDICTED: matrix metalloproteinase-17-like [Acyrthosiphon pisum]	1.38e-52				matrix metalloproteinase 2	NP_995788	gi|45552531|ref|NP_995788.1|matrix metalloproteinase 2 [Drosophila melanogaster]	9.38224e-47	imaginal disc morphogenesis;	cell part;
AM02592	1.36865	Queen	0.0300377		UI_EST	BI516979		BB160010B20B11.5 Bee Brain Normalized Library, BB16 Apis mellifera cDNA clone BB160010B20B11 5', mRNA sequence				Group9.10_503781_503850	25	8	1
AM08799	1.36919	Worker	0.0439603	0.616513	OGS	GB16219-PA		GB16219-RA [PREDICTED: Apis mellifera similar to CG11876-PB, isoform B (LOC725490), mRNA], similar to fly gene FBgn0039635/CG11876	GB16219		LOC725490	Group14.23_126831_126900	5	15	7	CG11876		43437	FBgn0039635	CG11876	cg11876 cg11876-pb	NP_001156199	gi|242247409|ref|NP_001156199.1|hypothetical protein LOC100164847 [Acyrthosiphon pisum]	1.46e-09				isoform b	NP_733266	gi|24650943|ref|NP_733266.1|CG11876, isoform B [Drosophila melanogaster] >gi|24650945|ref|NP_733267.1| CG11876, isoform C [Drosophila melanogaster]	8.43243e-08		lipid particle;
AM09440	1.3701	Queen	0.0255157	1.02039	OGS	GB16863-PA		GB16863-RA [PREDICTED: Apis mellifera similar to Nuclear Hormone Receptor family member (nhr-91) (LOC410925), mRNA], similar to fly gene FBgn0023546/Hr4	GB16863		Hr4	Group3.31_305935_306004	14	13	5	CG16902		31162	FBgn0023546	Hr4	orphan nuclear receptor	XP_001603666	gi|156549971|ref|XP_001603666.1|PREDICTED: similar to thr4 [Nasonia vitripennis]	1.8e-124				hormone receptor-like in isoform c	NP_001033823	gi|85724782|ref|NP_001033823.1|Hr4 [Drosophila melanogaster]	1.20441e-75	spermathecum morphogenesis; negative regulation of transcription, DNA-dependent; female meiosis chromosome segregation; dendrite morphogenesis; mesoderm development; lipid catabolic process; lipid biosynthetic process; pupariation; phagocytosis, engulfment; negative regulation of cell differentiation; muscle organ development; epidermis development; activation of caspase activity; positive regula…	polytene chromosome; ecdysone receptor holocomplex; cytoplasm; dendrite;	protein homodimerization activity; ecdysteroid hormone receptor activity; transcription cofactor activity; heme binding; transcription factor activity; protein heterodimerization activity; juvenile hormone binding;
AM11528	1.37086	Worker	0.00225173	1.32067	OGS	GB18972-PA		GB18972-RA [PREDICTED: Apis mellifera similar to DNA polymerase beta (LOC724170), mRNA]	GB18972		LOC724170	Group5.30_4024_4084	39	17	23						dna polymerase beta	XP_001603281	gi|156554335|ref|XP_001603281.1|PREDICTED: similar to DNA polymerase beta [Nasonia vitripennis]	4.77e-21
AM06466	1.37187	Worker	0.0271102	0.442728	OGS	GB13867-PA		GB13867-RA [PREDICTED: Apis mellifera similar to coiled-coil domain containing 98 (LOC412453), mRNA], similar to fly gene FBgn0038492/CG4090	GB13867		LOC412453	Group15.8_43738_43807	47	22	13	CG4090		42080	FBgn0038492	CG4090	brca1-a complex subunit abraxas	XP_001813478	gi|189234519|ref|XP_001813478.1|PREDICTED: similar to KIAA0157 [Tribolium castaneum]	5.88e-28	DNA repair; regulation of cellular process;	nucleus;	protein binding;
AM11830	1.37337	Queen	0.0378429	0.586813	OGS	GB19276-PA		GB19276-RA [PREDICTED: Apis mellifera similar to CG9911-PA, isoform A (LOC552191), mRNA], similar to fly gene FBgn0030734/CG9911	GB19276		Trx1-like3	Group13.5_82594_82663	34	23	19	CG9911		32588	FBgn0030734	CG9911	cg9911 cg9911-pa	XP_001606135	gi|156545822|ref|XP_001606135.1|PREDICTED: similar to LD41494p [Nasonia vitripennis]					isoform a	NP_573111	gi|18860011|ref|NP_573111.1|CG9911, isoform A [Drosophila melanogaster] >gi|24642439|ref|NP_727947.1| CG9911, isoform B [Drosophila melanogaster] >gi|24642441|ref|NP_727948.1| CG9911, isoform D [Drosophila melanogaster]		cell redox homeostasis;	membrane-bounded organelle; cytoplasmic part; intracellular organelle;
AM08182	1.37385	Queen	0.00598812	0.419912	OGS	GB15598-PA		GB15598-RA	GB15598			GroupUn.141_31212_31281	34	8	11						PREDICTED: similar to conserved hypothetical protein [Tribolium castaneum]	XP_974098	gi|189237543|ref|XP_974098.2|PREDICTED: similar to conserved hypothetical protein [Tribolium castaneum]	1.83e-48
AM00092	1.37402	Worker	0.000241		OGS	TAMU:temp11:Chromosome3_Group3.20:1-375703-PA		GB30195-RA [PREDICTED: Apis mellifera similar to CG3960-PD, isoform D (LOC413858), mRNA], similar to fly gene FBgn0029876/CG3960				Group3.15_184718_184787	33	6	5	CG3960		34286	FBgn0029876	CG3960	isoform k	XP_001607603	gi|156544432|ref|XP_001607603.1|PREDICTED: similar to ENSANGP00000021403 [Nasonia vitripennis]	2.41e-66	mesoderm development;	cytoskeleton;	actin binding;	isoform d		gi|320541794|ref|NP_001188548.1|CG34417, isoform K [Drosophila melanogaster]	2.31328e-57	cellular localization; dendrite morphogenesis; mesoderm development; actin cytoskeleton reorganization; flight behavior; axon midline choice point recognition; regulation of synapse organization; mushroom body development; lumen formation, open tracheal system; regulation of axon extension; oocyte fate determination; branch fusion, open tracheal system; muscle attachment; negative regulation of m…	astral microtubule; growth cone; fusome; adherens junction; Z disc;	actin binding;
AM03130	1.37423	Queen	0.00962326	0.833272	OGS	GB10504-PA		GB10504-RA [PREDICTED: Apis mellifera similar to pumilio CG9755-PA, isoform A (LOC408298), mRNA], similar to fly gene FBgn0003165/pum	GB10504		pum	Group10.36_91307_91376	21	23	9	CG9755		41094	FBgn0003165	pum	pumilio homolog 2-like isoform 3	gi|156546409|ref|XP_001607089.1|PREDICTED: similar to pumilio [Nasonia vitripennis]	XP_001607089		negative regulation of translation; pole cell migration; germ-line stem cell division; dendrite morphogenesis; nuclear-transcribed mRNA catabolic process, deadenylation-dependent decay; negative regulation of cell cycle; positive regulation of translation; negative regulation of transcription, DNA-dependent; long-term memory; head involution; mitosis; anterior/posterior axis specification, embryo…		translation repressor activity, nucleic acid binding; mRNA 3'-UTR binding; SUMO binding;	isoform e	gi|28573153|ref|NP_788604.1|pumilio, isoform E [Drosophila melanogaster]	NP_788604		negative regulation of translation; pole cell migration; germ-line stem cell division; dendrite morphogenesis; nuclear-transcribed mRNA catabolic process, deadenylation-dependent decay; negative regulation of cell cycle; positive regulation of translation; negative regulation of transcription, DNA-dependent; long-term memory; head involution; mitosis; anterior/posterior axis specification, embryo…		translation repressor activity, nucleic acid binding; mRNA 3'-UTR binding; SUMO binding;
AM08435	1.37434	Queen	0.0103336	0.75575	OGS	GB15853-PA		GB15853-RA [PREDICTED: Apis mellifera similar to Importin alpha-7 subunit (Karyopherin alpha-6 subunit) (Importin alpha S2), transcript variant 1 (LOC409543), mRNA], similar to fly gene FBgn0024889/Kap-alpha1	GB15853		Kap-alpha1	Group4.1_17461_17530	3	4	13	CG8548		40160	FBgn0024889	Kap-alpha1	importin subunit alpha-7	XP_001600445	gi|156551639|ref|XP_001600445.1|PREDICTED: hypothetical protein [Nasonia vitripennis]		NLS-bearing substrate import into nucleus;	cytoplasm; nuclear pore;	protein binding; protein transporter activity;	karyopherin alpha1	NP_524167	gi|17737655|ref|NP_524167.1|karyopherin alpha1 [Drosophila melanogaster]		lymph gland development; cytoplasmic transport; positive regulation of NFAT protein import into nucleus; gravitaxis; response to UV; sperm individualization; apposition of dorsal and ventral imaginal disc-derived wing surfaces; mitosis; female germline ring canal formation;	nuclear pore; lipid particle;	SUMO binding; protein transmembrane transporter activity;
AM09264	1.37443	Worker	0.0210866	0.279005	OGS	GB16685-PA		GB16685-RA [PREDICTED: Apis mellifera similar to CG5880-PA (LOC412024), mRNA], similar to fly gene FBgn0039489/CG5880	GB16685		LOC412024	Group15.29_703470_703539	30	8	7	CG5880		43268	FBgn0039489	CG5880	zinc finger protein dhhc domain containing	XP_001605053	gi|156546743|ref|XP_001605053.1|PREDICTED: similar to conserved hypothetical protein [Nasonia vitripennis]	1.56e-129				isoform b	NP_651539	gi|45550841|ref|NP_651539.3|CG5880 [Drosophila melanogaster]	1.76541e-121	neuron projection morphogenesis; establishment of imaginal disc-derived wing hair orientation; peripheral nervous system development; response to axon injury; synapse organization; imaginal disc-derived leg morphogenesis; synaptic vesicle exocytosis; establishment of body hair or bristle planar orientation;	extracellular region; Golgi apparatus; apical cortex; synaptic vesicle; plasma membrane;	protein binding;
AM03564	1.37454	Worker	0.0250782	1.17956	OGS	GB10939-PA		GB10939-RA [PREDICTED: Apis mellifera similar to Tropomyosin 2 CG4843-PB, isoform B (LOC408414), mRNA], similar to fly gene FBgn0004117/Tm2	GB10939		LOC408414	Group13.7_21892_21961	24	21	19	CG4843		41853	FBgn0004117	Tm2	tropomyosin invertebrate	XP_001599003	gi|156545922|ref|XP_001599003.1|PREDICTED: similar to tropomyosin 1 [Nasonia vitripennis]	2.82e-135	heart development;		actin binding;	tropomyosin isoform b	NP_732012	gi|24647095|ref|NP_732012.1|tropomyosin 2, isoform B [Drosophila melanogaster] >gi|28571726|ref|NP_524361.4| tropomyosin 2, isoform A [Drosophila melanogaster]	1.42773e-153	protein complex assembly; dendrite morphogenesis; heart development; myofibril assembly; cell migration; muscle contraction; regulation of lamellipodium assembly; pole plasm oskar mRNA localization; dorsal closure;	muscle thin filament tropomyosin; myosin II complex;	actin binding;
AM06791	1.376	Worker	0.0284289	0.38157	OGS	GB14192-PA		GB14192-RA [PREDICTED: Apis mellifera similar to mitochondrial ribosomal protein L15 CG5219-PA (LOC412367), mRNA], similar to fly gene FBgn0036990/mRpL15	GB14192		mRpL15	GroupUn.4553_6534_6603	38	3	21	CG5219		40261	FBgn0036990	mRpL15	39s ribosomal protein mitochondrial	XP_001606134	gi|156544155|ref|XP_001606134.1|PREDICTED: similar to ENSANGP00000015285 [Nasonia vitripennis]	3.76e-130	translation;	large ribosomal subunit;	structural constituent of ribosome;	mitochondrial ribosomal protein l15	NP_524185	gi|17737689|ref|NP_524185.1|mitochondrial ribosomal protein L15 [Drosophila melanogaster]	1.01434e-130	translation;		structural constituent of ribosome;
AM00438	1.37605	Worker	0.0220639		UI_EST	BH1B0013N07M3		DB758572 RIKEN full-length enriched honey bee cDNA library, head Apis mellifera cDNA clone BH10013N07 3', mRNA sequence				Group7.5_20681_20750	16	10	15
AM08189	1.37694	Worker	0.016976	0.296529	OGS	GB15605-PA		GB15605-RA [PREDICTED: Apis mellifera similar to 40S ribosomal protein S12 (LOC552266), mRNA], similar to fly gene FBgn0014027/RpS12	GB15605		RpS12	Group6.1_2794_2861	9	23	9	CG11271		39480	FBgn0014027	RpS12	40s ribosomal protein s12	XP_001605124	gi|156546944|ref|XP_001605124.1|PREDICTED: similar to ribosomal protein S12 [Nasonia vitripennis]	7.36e-70	mechanosensory behavior; detection of mechanical stimulus involved in sensory perception of sound; male courtship behavior; translational elongation;	cytosolic small ribosomal subunit; mitochondrial small ribosomal subunit;	structural constituent of ribosome;	ribosomal protein s12	NP_729866	gi|24663646|ref|NP_729866.1|ribosomal protein S12 [Drosophila melanogaster]	8.16731e-69	translation; mechanosensory behavior; detection of mechanical stimulus involved in sensory perception of sound; male courtship behavior;	cytosolic small ribosomal subunit; mitochondrial small ribosomal subunit;	structural constituent of ribosome;
AM04595	1.37696	Worker	0.0321231	0.540665	OGS	GB11978-PA		GB11978-RA [PREDICTED: Apis mellifera similar to visgun CG16707-PC, isoform C (LOC408717), mRNA], similar to fly gene FBgn0045823/vsg	GB11978		vsg	Group2.16_125621_125688	14	7	23	CG16707		39137	FBgn0045823	vsg	isoform a	XP_002012143	gi|195135445|ref|XP_002012143.1|GI16810 [Drosophila mojavensis]	3.95e-07	olfactory learning; regulation of cell proliferation;	cytoplasmic vesicle;		isoform a	NP_729535	gi|24661856|ref|NP_729535.1|visgun, isoform A [Drosophila melanogaster] >gi|24661860|ref|NP_729536.1| visgun, isoform B [Drosophila melanogaster]	1.12286e-10	olfactory learning; regulation of cell proliferation;	cytoplasmic vesicle;
AM09308	1.37768	Worker	0.0385308	0.512355	OGS	GB16729-PA		GB16729-RA [PREDICTED: Apis mellifera similar to Lipoic acid synthase CG5231-PA, isoform A (LOC552644), partial mRNA], similar to fly gene FBgn0029158/Las	GB16729		Las	GroupUn.702_1207_1276	25	23	5	CG5231		40259	FBgn0029158	Las	lipoic acid synthetase	XP_001605463	gi|156545758|ref|XP_001605463.1|PREDICTED: similar to lipoic acid synthetase [Nasonia vitripennis]	4.52e-153				lipoic acid synthase	NP_524183	gi|221513272|ref|NP_524183.2|lipoic acid synthase [Drosophila melanogaster]		cilium assembly;
AM03119	1.37819	Worker	0.0259794	0.637812	OGS	GB10492-PA		GB10492-RA, similar to fly gene FBgn0035765/CG8600	GB10492		LOC724680	Group1.40_159476_159545	1	20	19	CG8600		38810	FBgn0035765	CG8600	cg8600 cg8600-pa	XP_001604930	gi|156555358|ref|XP_001604930.1|PREDICTED: similar to GA21196-PA [Nasonia vitripennis]	2.69e-32				isoform a	NP_648105	gi|21356767|ref|NP_648105.1|CG8600, isoform A [Drosophila melanogaster]	1.33964e-35
AM03263	1.37852	Worker	0.00623457	0.660899	OGS	GB10637-PA		GB10637-RA [PREDICTED: Apis mellifera similar to Mannose-P-dolichol utilization defect 1 protein homolog (LOC410429), mRNA], similar to fly gene FBgn0031662/CG3792	GB10637		LOC410429	Group13.6_149886_149953	27	3	9	CG3792		33717	FBgn0031662	CG3792	mannose-p-dolichol utilization defect 1 protein	XP_001603644	gi|156540610|ref|XP_001603644.1|PREDICTED: similar to conserved hypothetical protein [Nasonia vitripennis]	4.37e-72	protein amino acid glycosylation;			CG3792 [Drosophila melanogaster]	NP_608889	gi|24581793|ref|NP_608889.1|CG3792 [Drosophila melanogaster]	1.11496e-72	protein amino acid glycosylation;
AM09219	1.38065	Queen	0.017303	0.445091	OGS	GB16641-PA		GB16641-RA [PREDICTED: Apis mellifera similar to Another transcription unit CG1433-PA (LOC551906), mRNA], similar to fly gene FBgn0019637/Atu	GB16641		Atu	Group1.73_99443_99512	39	12	9	CG1433		40684	FBgn0019637	Atu	another transcription unit	XP_001607741	gi|156537612|ref|XP_001607741.1|PREDICTED: similar to ENSANGP00000014727 [Nasonia vitripennis]	1.34e-113				another transcription unit	NP_524240	gi|17737783|ref|NP_524240.1|another transcription unit [Drosophila melanogaster]	2.01484e-107	axon guidance; oocyte anterior/posterior axis specification; sarcomere organization; establishment or maintenance of epithelial cell apical/basal polarity; regulation of synaptic activity; muscle attachment; muscle cell homeostasis; growth of a germarium-derived egg chamber; imaginal disc-derived wing vein specification; establishment of cell polarity; establishment or maintenance of polarity of …	dystroglycan complex; basal plasma membrane; T-tubule;	protein binding;
AM01414	1.38114	Worker	0.0322442		UI_EST	BI506405		BB170025B20D12.5 Bee Brain Normalized/Subtracted Library, BB17 Apis mellifera cDNA clone BB170025B20D12 5', mRNA sequence				Group14.15_69514_69583	33	5	19
AM04429	1.38184	Queen	0.017085	0.568781	OGS	GB11810-PA		GB11810-RA [PREDICTED: Apis mellifera similar to Contactin CG1084-PA (LOC412312), mRNA], similar to fly gene FBgn0037240/Cont	GB11810		CTL10	GroupUn.67_4454_4523	40	14	3	CG1084		40553	FBgn0037240	Cont	cell adhesion molecule	XP_002425536	gi|242009529|ref|XP_002425536.1|Contactin precursor, putative [Pediculus humanus corporis]					isoform a	NP_649461	gi|28571501|ref|NP_649461.2|contactin [Drosophila melanogaster]		central nervous system development; neuron recognition; regulation of biological quality; axonogenesis; cellular component movement; organ morphogenesis;	plasma membrane part;	binding;
AM07622	1.38241	Worker	0.0279549	0.428956	OGS	GB15031-PA		GB15031-RA [PREDICTED: Apis mellifera similar to CG4289-PA (LOC552256), mRNA], similar to fly gene FBgn0037020/CG4289	GB15031		LOC552256	Group13.7_79160_79229	46	22	7	CG4289		40294	FBgn0037020	CG4289	cg4289 cg4289-pa	XP_001605502	gi|156552133|ref|XP_001605502.1|PREDICTED: similar to conserved hypothetical protein [Nasonia vitripennis]	2.76e-25				CG4289 [Drosophila melanogaster]	NP_649253	gi|21355205|ref|NP_649253.1|CG4289 [Drosophila melanogaster]	9.69794e-27
AM06804	1.38279	Queen	0.0197839	0.227997	OGS	GB14205-PA		GB14205-RA [PREDICTED: Apis mellifera similar to CG11267-PA (LOC552531), mRNA], similar to fly gene FBgn0036334/CG11267	GB14205		LOC552531	Group16.4_99233_99297	7	23	5	CG11267		39476	FBgn0036334	CG11267	10 kda heat shock	XP_001599992	gi|156541992|ref|XP_001599992.1|PREDICTED: similar to ENSANGP00000011747 [Nasonia vitripennis]	6.11e-45	'de novo' protein folding; response to stress;	lipid particle; mitochondrial matrix;	ATP binding; unfolded protein binding;	CG11267 [Drosophila melanogaster]	NP_648622	gi|21356029|ref|NP_648622.1|CG11267 [Drosophila melanogaster]	1.15609e-44	'de novo' protein folding;	lipid particle; mitochondrial matrix;	ATP binding; unfolded protein binding;
AM00518	1.38284	Queen	0.0254648		UI_EST	BH1B0024F21M3		DB761608 RIKEN full-length enriched honey bee cDNA library, head Apis mellifera cDNA clone BH10024F21 3', mRNA sequence				Group2.35_430752_430819	14	16	15
AM06926	1.38323	Queen	0.0144468	0.653105	OGS	GB14326-PA		GB14326-RA [PREDICTED: Apis mellifera hypothetical protein LOC724542 (LOC724542), mRNA], similar to fly gene FBgn0036578/CG5018	GB14326		LOC410240	Group10.13_22647_22716	42	18	19	CG5018		39774	FBgn0036578	CG5018	cirhin	XP_001603614	gi|156541700|ref|XP_001603614.1|PREDICTED: similar to conserved hypothetical protein [Nasonia vitripennis]			nucleus;		tbp-associated factor 5	NP_648846	gi|24665085|ref|NP_648846.2|CG5018 [Drosophila melanogaster]	6.78728e-106
AM02232	1.38396	Worker	0.0429641		UI_EST	BI514174		DB765701 RIKEN full-length enriched honey bee cDNA library, head Apis mellifera cDNA clone BH10038K07 3', mRNA sequence				Group3.7_266610_266675	19	17	5
AM11023	1.38509	Queen	0.036929	0.54595	OGS	GB18460-PA		GB18460-RA [PREDICTED: Apis mellifera similar to Prolyl-tRNA synthetase CG12186-PA (LOC726436), mRNA], similar to fly gene FBgn0027082/Aats-pro	GB18460		LOC726436	Group15.21_217365_217434	37	18	9	CG12186		38331	FBgn0027082	Aats-pro	prolyl-trna synthetase	XP_001606543	gi|156548890|ref|XP_001606543.1|PREDICTED: similar to ENSANGP00000011343 [Nasonia vitripennis]	3.77e-120				prolyl-trna synthetase	NP_647737	gi|24656200|ref|NP_647737.1|Prolyl-tRNA synthetase [Drosophila melanogaster]	3.45916e-113	lysosome organization; tRNA aminoacylation for protein translation;		aminoacyl-tRNA ligase activity;
AM09860	1.38524	Worker	0.00494412	0.249366	OGS	GB17285-PA		GB17285-RA, similar to fly gene FBgn0053964/CG33964	GB17285			GroupUn.167_51987_52056	34	3	11	CG33964		3772719	FBgn0053964	CG33964	uncharacterized protein c12orf26-like isoform 1	XP_002605482	gi|260820319|ref|XP_002605482.1|hypothetical protein BRAFLDRAFT_92900 [Branchiostoma floridae]	1.16e-20				CG33964 [Drosophila melanogaster]	NP_001033941	gi|85725010|ref|NP_001033941.1|CG33964 [Drosophila melanogaster]	5.25236e-08	ventral cord development; regulation of G-protein coupled receptor protein signaling pathway; cytoplasmic transport, nurse cell to oocyte; asymmetric protein localization; asymmetric neuroblast division; septate junction assembly; dorsal/ventral axis specification, ovarian follicular epithelium; cortical actin cytoskeleton organization; establishment of glial blood-brain barrier;	apical cortex; plasma membrane;	GTPase activator activity; G-protein alpha-subunit binding;
AM05091	1.38534	Worker	0.00534403	0.545999	OGS	GB12474-PA		GB12474-RA [PREDICTED: Apis mellifera hypothetical protein LOC726708 (LOC726708), mRNA], similar to fly gene FBgn0036005/CG3428	GB12474			Group1.65_165993_166062	39	15	23	CG3428		39104	FBgn0036005	CG3428	f-box only protein 28	XP_001604128	gi|156555069|ref|XP_001604128.1|PREDICTED: similar to F-box protein 28 (predicted) [Nasonia vitripennis]	1.33e-131				pallbearer [Drosophila melanogaster]	NP_648325	gi|24661685|ref|NP_648325.2|pallbearer [Drosophila melanogaster]	3.31191e-43
AM10361	1.38555	Queen	0.0414797	1.46227	OGS	GB17789-PA		GB17789-RA, similar to fly gene FBgn0053909/His4:CG33909	GB17789		LOC406132	Group1.53_336780_336846	36	15	19	CG3379		41773	FBgn0053909	His4:CG33909	histone h4-like	XP_002928591	gi|301786302|ref|XP_002928591.1|PREDICTED: histone H4-like [Ailuropoda melanoleuca]	1.12e-38				histone h4	NP_524352	gi|17975542|ref|NP_524352.1|histone H4 replacement, isoform C [Drosophila melanogaster] >gi|24585675|ref|NP_724344.1| histone H4 [Drosophila melanogaster] >gi|24646873|ref|NP_731927.1| histone H4 replacement, isoform A [Drosophila melanogaster] >gi|24646875|ref|NP_731928.1| histone H4 replacement, isoform B [Drosophila melanogaster] >gi|78706958|ref|NP_001027284.1| histone H4 [Drosophila melanoga…	1.60457e-53	nucleosome assembly;	nucleosome; lipid particle; nucleus;	DNA binding;
AM00889	1.38586	Queen	0.00413978		UI_EST	BH1B0075G19M3		XM_624113.2 [PREDICTED: Apis mellifera similar to moleskin CG7935-PA (LOC551725), partial mRNA]				GroupUn.1099_15139_15208	32	5	5	CG7935		44747	FBgn0026252	msk	importin 7	XP_002432376	gi|242023915|ref|XP_002432376.1|Importin-7, putative [Pediculus humanus corporis]	4.07e-33	protein import into nucleus;	intracellular part;	histone binding; protein transporter activity;	moleskin [Drosophila melanogaster]	NP_524780	gi|17864392|ref|NP_524780.1|moleskin [Drosophila melanogaster]	3.81556e-25	rhabdomere development; female meiosis chromosome segregation; imaginal disc-derived wing vein specification; negative regulation of neuron apoptosis; histone phosphorylation; R8 cell differentiation; negative regulation of chromatin silencing; epidermal growth factor receptor signaling pathway; nuclear translocation of MAPK; cell proliferation; wing cell fate specification; ommatidial rotation; …	nuclear chromatin; X chromosome located dosage compensation complex, transcription activating; perinuclear region of cytoplasm; cell cortex;	protein transporter activity; histone kinase activity (H3-S10 specific); protein binding;
AM06956	1.387	Worker	0.00577686	0.866005	OGS	GB14358-PA		GB14358-RA [PREDICTED: Apis mellifera similar to Ser/Thr-rich protein T10 in DGCR region (LOC726054), partial mRNA], similar to fly gene FBgn0030503/Tango2	GB14358		Tango2	GroupUn.276_575_644	13	7	3	CG11176		32319	FBgn0030503	Tango2	ser thr-rich protein t10 in dgcr region	XP_001605757	gi|156545790|ref|XP_001605757.1|PREDICTED: similar to LD02616p [Nasonia vitripennis]	1.22e-32				transport and golgi organization 2	NP_572905	gi|18859691|ref|NP_572905.1|transport and golgi organization 2 [Drosophila melanogaster]	1.52966e-21	Golgi organization;	cytosol; Golgi apparatus;
AM11964	1.38703	Queen	0.008389	0.936802	OGS	GB19412-PA		GB19412-RA [PREDICTED: Apis mellifera similar to glaikit CG8825-PA (LOC408668), mRNA], similar to fly gene FBgn0031506/gkt	GB19412		LOC408668	Group2.38_250164_250233	27	1	19	CG31953	CG8825	33530	FBgn0031506	gkt	tyrosyl-dna phosphodiesterase	XP_001604652	gi|156549660|ref|XP_001604652.1|PREDICTED: similar to CG8825-PA [Nasonia vitripennis]					glaikit [Drosophila melanogaster]	NP_523465	gi|24581359|ref|NP_523465.2|glaikit [Drosophila melanogaster]	1.044e-138	protein amino acid dephosphorylation; central nervous system development; defasciculation of motor neuron axon; phagocytosis, engulfment; motor axon guidance; open tracheal system development; dendrite morphogenesis;	axon; neuronal cell body;	signal transducer activity; protein tyrosine phosphatase activity;
AM04099	1.38782	Queen	0.0448145	0.612279	OGS	GB11478-PA		GB11478-RA [PREDICTED: Apis mellifera hypothetical protein LOC724130 (LOC724130), mRNA], similar to fly gene FBgn0004656/fs(1)h	GB11478		LOC724130	Group3.30_3631_3700	30	9	11	CG2252		31722	FBgn0004656	fs(1)h
AM07619	1.38799	Worker	0.0470363	0.420547	OGS	GB15028-PA		GB15028-RA [PREDICTED: Apis mellifera similar to metallophosphoesterase 1 precursor (LOC552716), mRNA], similar to fly gene FBgn0031997/CG8455	GB15028		LOC552716	Group11.31_1192465_1192534	12	4	23	CG8455		34116	FBgn0031997	CG8455	metallophosphoesterase 1-like	XP_001605368	gi|156543679|ref|XP_001605368.1|PREDICTED: similar to ENSANGP00000018361 [Nasonia vitripennis]	1.35e-163			catalytic activity;	isoform a	NP_723359	gi|24582730|ref|NP_723359.1|CG8455, isoform A [Drosophila melanogaster]	8.45226e-100
AM06342	1.38871	Queen	5.45e-05	0.545478	OGS	GB13743-PA		GB13743-RA [PREDICTED: Apis mellifera similar to Translocase of outer membrane 70 CG6756-PA, isoform A (LOC726081), mRNA], similar to fly gene FBgn0032397/Tom70	GB13743		Tom70	GroupUn.863_12516_12585	21	22	11	CG6756		34618	FBgn0032397	Tom70	heat shock protein 70 -interacting protein	XP_001604755	gi|156550027|ref|XP_001604755.1|PREDICTED: similar to heat shock protein 70 (hsp70)-interacting protein [Nasonia vitripennis]				binding;	translocase of outer membrane isoform a	NP_609536	gi|24583793|ref|NP_609536.1|translocase of outer membrane 70, isoform A [Drosophila melanogaster] >gi|24583795|ref|NP_723711.1| translocase of outer membrane 70, isoform B [Drosophila melanogaster] >gi|24583797|ref|NP_723712.1| translocase of outer membrane 70, isoform C [Drosophila melanogaster]	1.00217e-142	hemopoiesis; protein import; reproductive developmental process; imaginal disc development; protein targeting; protein localization in organelle; cellular protein metabolic process; cell development; response to stimulus; signal transmission; compound eye development; cellular component organization; organ morphogenesis; gamete generation;		protein binding; transferase activity;
AM06226	1.38905	Queen	0.00266105	0.753969	OGS	GB13627-PA///GB1362-PA	GB13627-PA///GB1362-PA	GB13627-RA [PREDICTED: Apis mellifera similar to Transcription elongation factor S-II (RNA polymerase II elongation factor DMS-II) (TFIIS) (LOC410020), mRNA], similar to fly gene FBgn0010422/TfIIS	GB13627		TfIIS	Group11.31_92700_92769	37	14	15	CG3710		34883	FBgn0010422	TfIIS	transcription elongation factor s-ii	XP_001600804	gi|156541048|ref|XP_001600804.1|PREDICTED: similar to transcription elongation factor S-II [Nasonia vitripennis]	7.45e-119	regulation of transcription from RNA polymerase II promoter; RNA elongation from RNA polymerase II promoter;	nucleus;	translation elongation factor activity; DNA binding; transcription elongation regulator activity; RNA polymerase II transcription factor activity; protein binding; zinc ion binding;	rna polymerase ii elongation factor	NP_476967	gi|17136888|ref|NP_476967.1|RNA polymerase II elongation factor [Drosophila melanogaster]	3.41719e-121	RNA elongation from RNA polymerase II promoter; regulation of transcription, DNA-dependent;	nucleus;	nucleic acid binding; transcription elongation regulator activity;
AM05148	1.38925	Worker	0.0363125	0.619401	OGS	GB12532-PA		GB12532-RA [PREDICTED: Apis mellifera similar to CG8726-PB, isoform B (LOC408591), mRNA], similar to fly gene FBgn0033244/CG8726	GB12532		LOC408591	Group1.37_66790_66859	42	2	15	CG8726		35758	FBgn0033244	CG8726	px domain containing serine threonine kinase	XP_001600049	gi|156553693|ref|XP_001600049.1|PREDICTED: hypothetical protein [Nasonia vitripennis]		inflammatory response; regulation of synaptic transmission; negative regulation of ion transport; negative regulation of ATPase activity;	cytoplasm; nucleus; plasma membrane;	protein C-terminus binding;	isoform b	NP_610341	gi|24586453|ref|NP_610341.2|CG8726, isoform B [Drosophila melanogaster]	3.20531e-146	organelle organization; meiosis;	intracellular organelle part; intracellular non-membrane-bounded organelle;	protein binding; protein kinase activity;
AM11401	1.39057	Queen	0.0426193	0.364291	OGS	GB18844-PA		GB18844-RA [PREDICTED: Apis mellifera similar to Glutamate oxaloacetate transaminase 1 CG8430-PA, isoform A (LOC726943), partial mRNA], similar to fly gene FBgn0001124/Got1	GB18844		LOC726943	GroupUn.7390_4475_4544	19	3	11	CG8430		36782	FBgn0001124	Got1	aspartate aminotransferase	XP_001601449	gi|156554459|ref|XP_001601449.1|PREDICTED: similar to ENSANGP00000011707 [Nasonia vitripennis]	4.39e-94				glutamate oxaloacetate transaminase isoform a	NP_611086	gi|19922362|ref|NP_611086.1|glutamate oxaloacetate transaminase 1, isoform A [Drosophila melanogaster]	1.77869e-87	neurotransmitter receptor metabolic process; synapse assembly; glutamate biosynthetic process; aspartate metabolic process;	mitochondrial matrix; lipid particle;	L-aspartate:2-oxoglutarate aminotransferase activity;
AM12846	1.39176	Queen	0.00246947		JDE_EST	jdeC28_		BB170032B10C08.5 Bee Brain Normalized/Subtracted Library, BB17 Apis mellifera cDNA clone BB170032B10C08 5', mRNA sequence				Group1.82_283371_283440	37	13	9
AM01955	1.3933	Worker	0.0117247		UI_EST	BI511934		BB160007B10C08.5 Bee Brain Normalized Library, BB16 Apis mellifera cDNA clone BB160007B10C08 5', mRNA sequence				Group13.10_473367_473434	37	20	23
AM06924	1.39331	Queen	0.00189069	0.965808	OGS	GB14324-PA		GB14324-RA [PREDICTED: Apis mellifera similar to Adenosylhomocysteinase at 13 CG11654-PA (LOC408368), mRNA], similar to fly gene FBgn0014455/Ahcy13	GB14324		LOC408368	Group11.32_24280_24349	3	21	9	CG11654		32471	FBgn0014455	Ahcy13	s-adenosylhomocysteine hydrolase	NP_001153324	gi|229577204|ref|NP_001153324.1|S-adenosylhomocysteine hydrolase [Nasonia vitripennis]		one-carbon metabolic process;		adenosylhomocysteinase activity; binding;	adenosylhomocysteinase at 13	NP_511164	gi|24642172|ref|NP_511164.2|adenosylhomocysteinase at 13 [Drosophila melanogaster]				adenosylhomocysteinase activity;
AM06372	1.39563	Queen	0.043189	0.446837	OGS	GB13773-PA		GB13773-RA [PREDICTED: Apis mellifera similar to CG14881-PA, isoform A (LOC724856), mRNA], similar to fly gene FBgn0038425/CG14881	GB13773		LOC724856	Group5.14_1627_1696	29	14	23	CG14881		41990	FBgn0038425	CG14881	cg14881 cg14881-pa	XP_971519	gi|189237047|ref|XP_971519.2|PREDICTED: similar to CG14881 CG14881-PA [Tribolium castaneum]	1.09e-57				isoform a	NP_732137	gi|24647430|ref|NP_732137.1|CG14881, isoform A [Drosophila melanogaster]	4.48703e-49
AM03980	1.3963	Queen	0.0180178	0.84635	OGS	GB11359-PA		GB11359-RA [PREDICTED: Apis mellifera similar to Methionyl-tRNA synthetase CG31322-PA (LOC724733), mRNA], similar to fly gene FBgn0027083/Aats-met	GB11359		Aats-met	Group15.32_24470_24539	5	20	17	CG31322		41733	FBgn0027083	Aats-met	methionine-trna synthetase	XP_001606422	gi|156538451|ref|XP_001606422.1|PREDICTED: similar to GH13807p [Nasonia vitripennis]	4.16e-146	lysosome organization; tRNA aminoacylation for protein translation;	cytoplasm;	aminoacyl-tRNA ligase activity;	methionyl-trna synthetase	NP_650348	gi|21358483|ref|NP_650348.1|Methionyl-tRNA synthetase [Drosophila melanogaster]	5.7554e-157	lysosome organization;	cytoplasm;
AM11289	1.39739	Worker	0.00303593	0.542891	OGS	GB18728-PA		GB18728-RA [PREDICTED: Apis mellifera similar to CG9452-PA, transcript variant 1 (LOC412301), mRNA], similar to fly gene FBgn0036875/CG9449	GB18728		LOC412301	Group14.23_834211_834280	38	14	15	CG9449	CG9452	40119	FBgn0036875	CG9449	acid phosphatase 1	XP_001602044	gi|156545116|ref|XP_001602044.1|PREDICTED: similar to putative acid phosphatase 1 [Nasonia vitripennis]	1.47e-96				isoform f	NP_001137976	gi|221512995|ref|NP_001137976.1|CG9449, isoform F [Drosophila melanogaster]	1.70262e-99	phagocytosis, engulfment;
AM05763	1.39802	Worker	0.00435638	0.651886	OGS	GB13154-PA		GB13154-RA [PREDICTED: Apis mellifera similar to breast carcinoma amplified sequence 4 isoform b (LOC552047), mRNA], similar to fly gene FBgn0036105/CG14149	GB13154		LOC552047	Group6.44_569095_569164	18	20	21	CG14149		39219	FBgn0036105	CG14149	cappuccino homolog	XP_001663658	gi|157136111|ref|XP_001663658.1|hypothetical protein AaeL_AAEL013472 [Aedes aegypti]	3.91e-15				bloc-1 subunit 4	NP_648414	gi|21356449|ref|NP_648414.1|BLOC-1 subunit 4 [Drosophila melanogaster]	1.54156e-14
AM02456	1.40039	Worker	0.0176592		UI_EST	BI515872		XM_625233.2 [PREDICTED: Apis mellifera similar to DAZ associated protein 2, transcript variant 1 (LOC550799), mRNA]				Group14.23_850620_850689	20	8	11
AM09859	1.40051	Worker	0.0281585	1.31792	OGS	GB17284-PA		GB17284-RA [PREDICTED: Apis mellifera similar to nitrilase family, member 2 (LOC724815), partial mRNA], similar to fly gene FBgn0037687/CG8132	GB17284		LOC724815	Group6.21_809726_809795	43	13	17	CG8132		41121	FBgn0037687	CG8132	omega-amidase nit2	XP_001599587	gi|156554162|ref|XP_001599587.1|PREDICTED: similar to ENSANGP00000002264 [Nasonia vitripennis]	4.04e-12				CG8132 [Drosophila melanogaster]	NP_649888	gi|21355835|ref|NP_649888.1|CG8132 [Drosophila melanogaster]	1.80066e-08	ventral cord development; regulation of G-protein coupled receptor protein signaling pathway; cytoplasmic transport, nurse cell to oocyte; asymmetric protein localization; asymmetric neuroblast division; septate junction assembly; dorsal/ventral axis specification, ovarian follicular epithelium; cortical actin cytoskeleton organization; establishment of glial blood-brain barrier;	apical cortex; plasma membrane;	GTPase activator activity; G-protein alpha-subunit binding;
AM05937	1.4033	Worker	0.0135442	0.482526	OGS	GB13333-PA		GB13333-RA, similar to fly gene FBgn0028372/isopeptidase-T-3	GB13333		isopeptidase-T-3	GroupUn.167_10898_10967	46	10	19	CG11025		37261	FBgn0028372	isopeptidase-T-3	ubx domain-containing	XP_001604829	gi|156537205|ref|XP_001604829.1|PREDICTED: hypothetical protein [Nasonia vitripennis]	2.44e-90				isopeptidase-t- isoform b	NP_725921	gi|24655917|ref|NP_725921.1|isopeptidase-T-3, isoform B [Drosophila melanogaster]	3.9061e-39
AM03317	1.40341	Worker	0.00420891	0.174202	OGS	GB10692-PA		GB10692-RA [PREDICTED: Apis mellifera similar to CG6113-PA (LOC726621), partial mRNA], similar to fly gene FBgn0051871/CG31871	GB10692		LOC726621	GroupUn.631_6582_6651	20	5	11	CG6113	CG31871	34463	FBgn0051871	CG31871	lipase 1 precursor	XP_973063	gi|91081417|ref|XP_973063.1|PREDICTED: similar to CG31871 CG31871-PA [Tribolium castaneum]	1.09e-68				isoform b	NP_723607	gi|24583491|ref|NP_723607.1|CG31871 [Drosophila melanogaster]	5.91667e-78	R7 cell development; anterograde synaptic vesicle transport; synapse assembly; photoreceptor cell morphogenesis; axon target recognition; retinal ganglion cell axon guidance;	synapse;
AM11980	1.40565	Worker	0.0265321	1.17279	OGS	GB19428-PA		GB19428-RA [PREDICTED: Apis mellifera similar to CG33099-PA (LOC726318), mRNA], similar to fly gene FBgn0053099/CG33099	GB19428		LOC726318	GroupUn.1189_28489_28558	13	6	11	CG5346	CG33099	326254	FBgn0053099	CG33099	flavone synthase i	XP_001599801	gi|156543294|ref|XP_001599801.1|PREDICTED: similar to Parcxpwnx05 [Nasonia vitripennis]	3.62e-118				tetraspanin 39d	NP_788714	gi|28572124|ref|NP_788714.1|CG33099 [Drosophila melanogaster]	3.20406e-66	hemocyte proliferation; germ-line stem cell division; regulation of hemocyte differentiation; somatic stem cell division; primary sex determination; lamellocyte differentiation; compound eye photoreceptor cell differentiation; open tracheal system development; ovarian follicle cell stalk formation; imaginal disc-derived appendage morphogenesis; defense response to virus; post-embryonic appendage …	cytoplasm; intracellular organelle;	Janus kinase activity; protein binding;
AM04134	1.40688	Queen	0.00836581	0.987355	OGS	GB11514-PA		GB11514-RA [PREDICTED: Apis mellifera similar to cell division cycle 2-like 2 isoform 3 (LOC552759), mRNA], similar to fly gene FBgn0016696/Pitslre	GB11514		Pitslre	Group11.38_206905_206974	18	10	7	CG4268		40292	FBgn0016696	Pitslre	cdk10 11	XP_001606753	gi|156545446|ref|XP_001606753.1|PREDICTED: similar to cdk10/11 [Nasonia vitripennis]		apoptosis; regulation of mRNA processing; regulation of transcription, DNA-dependent; regulation of cell growth; mitosis; cell proliferation; protein amino acid phosphorylation;	cytoplasm; nucleus;	ATP binding; protein binding; cyclin-dependent protein kinase activity;	isoform a	NP_649251	gi|24667662|ref|NP_649251.2|pitslre, isoform A [Drosophila melanogaster] >gi|24667666|ref|NP_730563.1| pitslre, isoform C [Drosophila melanogaster]	0	nuclear mRNA splicing, via spliceosome; instar larval development; synaptic transmission; open tracheal system development; transmembrane receptor protein tyrosine kinase signaling pathway; phagocytosis, engulfment; cell growth; asymmetric neuroblast division; JAK-STAT cascade; male meiosis I; mitochondrion organization; morphogenesis of an epithelium; determination of adult lifespan; response to…	precatalytic spliceosome; catalytic step 2 spliceosome; cyclin-dependent protein kinase 5 holoenzyme complex;	SUMO binding; MAP kinase activity; cyclin-dependent protein kinase activity; cyclin binding;
AM00923	1.40704	Worker	0.0210033		UI_EST	BH1B0079J02M3		DB777389 RIKEN full-length enriched honey bee cDNA library, head Apis mellifera cDNA clone BH10079J02 3', mRNA sequence				Group7.3_151491_151560	29	3	1
AM03275	1.40725	Worker	0.032227	0.580419	OGS	GB10649-PA		GB10649-RA, similar to fly gene FBgn0064115/CG33649	GB10649			Group7.30_1809_1869	5	13	23	CG33649		3772218	FBgn0064115	CG33649								CG33649 [Drosophila melanogaster]	NP_001027263	gi|78706916|ref|NP_001027263.1|CG33649 [Drosophila melanogaster]	4.58697e-06
AM07881	1.40739	Worker	0.00416344	0.525944	OGS	GB15291-PA		GB15291-RA [PREDICTED: Apis mellifera similar to ATP synthase gamma chain, mitochondrial precursor (LOC552699), mRNA], similar to fly gene FBgn0020235/ATPsyn-gamma	GB15291		Atp5c1	Group12.26_385498_385567	43	12	13	CG7610		43507	FBgn0020235	ATPsyn-gamma	atp synthase gamma mitochondrial	NP_001165822	gi|288856343|ref|NP_001165822.1|ATP synthase subunit gamma, mitochondrial [Nasonia vitripennis]	4.37e-134	ATP synthesis coupled proton transport; phagocytosis, engulfment;	mitochondrial proton-transporting ATP synthase complex, catalytic core F(1); lipid particle;	hydrogen-exporting ATPase activity, phosphorylative mechanism; hydrogen ion transporting ATP synthase activity, rotational mechanism; proton-transporting ATPase activity, rotational mechanism;	atp synthase-gamma isoform a	NP_524550	gi|24651125|ref|NP_524550.1|ATP synthase-gamma chain, isoform A [Drosophila melanogaster] >gi|24651127|ref|NP_733304.1| ATP synthase-gamma chain, isoform B [Drosophila melanogaster] >gi|24651129|ref|NP_733305.1| ATP synthase-gamma chain, isoform C [Drosophila melanogaster]	1.1327e-135	ATP synthesis coupled proton transport; phagocytosis, engulfment;	mitochondrial proton-transporting ATP synthase complex, catalytic core F(1); lipid particle;	hydrogen-exporting ATPase activity, phosphorylative mechanism; hydrogen ion transporting ATP synthase activity, rotational mechanism; proton-transporting ATPase activity, rotational mechanism;
AM04945	1.40891	Queen	0.0044644	1.12582	OGS	GB12326-PA		GB12326-RA [PREDICTED: Apis mellifera similar to Ornithine aminotransferase precursor CG8782-PA (LOC410583), mRNA], similar to fly gene FBgn0022774/Oat	GB12326		Oat	Group15.34_50845_50914	32	23	7	CG8782		40145	FBgn0022774	Oat	ornithine aminotransferase precursor	XP_001603599	gi|156554417|ref|XP_001603599.1|PREDICTED: similar to CG8782-PA [Nasonia vitripennis]	3.37e-174	ornithine metabolic process;	mitochondrial matrix;	pyridoxal phosphate binding; ornithine-oxo-acid transaminase activity;	isoform a	NP_649139	gi|21357415|ref|NP_649139.1|ornithine aminotransferase precursor [Drosophila melanogaster]	3.07955e-177	ornithine metabolic process;	mitochondrial matrix;	ornithine-oxo-acid transaminase activity;
AM09142	1.40893	Worker	0.0256038	0.182153	OGS	GB16562-PA		GB16562-RA [PREDICTED: Apis mellifera similar to CG1847-PA, isoform A, transcript variant 2 (LOC550668), mRNA], similar to fly gene FBgn0030345/CG1847	GB16562		LOC550668	Group3.18_660501_660570	12	8	17	CG1847		32144	FBgn0030345	CG1847	peptidylprolyl isomerase	XP_001601597	gi|156547053|ref|XP_001601597.1|PREDICTED: similar to ENSANGP00000011928 [Nasonia vitripennis]	3.91e-123				isoform a	NP_572758	gi|18859811|ref|NP_572758.1|CG1847, isoform A [Drosophila melanogaster]	1.36874e-111	dsRNA transport;
AM04098	1.40915	Worker	0.0204715	1.47666	OGS	GB11477-PA		GB11477-RA [PREDICTED: Apis mellifera similar to Homogentisate 1,2-dioxygenase (Homogentisicase) (Homogentisate oxygenase) (Homogentisic acid oxidase) (LOC551465), partial mRNA], similar to fly gene FBgn0040211/hgo	GB11477		LOC551465	GroupUn.412_30859_30928	7	6	3	CG4779		34552	FBgn0040211	hgo	homogentisate -dioxygenase	XP_001604483	gi|156547213|ref|XP_001604483.1|PREDICTED: similar to homogentisate 1,2-dioxygenase [Nasonia vitripennis]	2.63e-35	tyrosine catabolic process; oxidation reduction; L-phenylalanine catabolic process;		metal ion binding; homogentisate 1,2-dioxygenase activity;	homogentisate -dioxygenase	NP_523544	gi|24583650|ref|NP_523544.2|homogentisate 1,2-dioxygenase [Drosophila melanogaster]	1.57752e-34
AM08110	1.40916	Queen	0.0479484	0.301328	OGS	GB15525-PA		GB15525-RA [PREDICTED: Apis mellifera similar to CG4164-PA (LOC552223), mRNA], similar to fly gene FBgn0031256/CG4164	GB15525		LOC552223	Group8.46_17593_17662	23	7	19	CG4164		33220	FBgn0031256	CG4164	dna-j hsp40	XP_001601397	gi|156553348|ref|XP_001601397.1|PREDICTED: similar to molecular chaperone [Nasonia vitripennis]	1.4e-159	protein folding;		heat shock protein binding; unfolded protein binding;	isoform a	NP_608525	gi|19920464|ref|NP_608525.1|CG4164 [Drosophila melanogaster]	3.43349e-169	locomotion involved in locomotory behavior; startle response; protein folding; synaptic vesicle uncoating; neurotransmitter secretion; exocytosis; nuclear mRNA splicing, via spliceosome; smoothened signaling pathway; response to heat; brain morphogenesis;	membrane fraction; precatalytic spliceosome; cytosol; synaptic vesicle; mitochondrion;	patched binding; heat shock protein binding; unfolded protein binding;
AM02886	1.41006	Queen	0.00681119	0.826914	OGS	GB10259-PA		GB10259-RA [PREDICTED: Apis mellifera similar to Chromator CG10712-PA, isoform A (LOC409093), mRNA], similar to fly gene FBgn0044324/Chro	GB10259		Chro	Group1.38_152141_152210	38	8	1	CG10712		40508	FBgn0044324	Chro	isoform a	XP_001599570	gi|156546968|ref|XP_001599570.1|PREDICTED: hypothetical protein [Nasonia vitripennis]					isoform a	NP_649426	gi|28574757|ref|NP_649426.3|chromator, isoform A [Drosophila melanogaster] >gi|45551828|ref|NP_730762.2| chromator, isoform B [Drosophila melanogaster] >gi|45551829|ref|NP_730763.2| chromator, isoform C [Drosophila melanogaster]	1.8764e-43
AM00785	1.41045	Queen	0.0013659		UI_EST	BH1B0062L10M3		XR_015011.1 [PREDICTED: Apis mellifera similar to Oligosaccharyl transferase 3 CG7748-PA (LOC551853), mRNA]				Group5.16_4520_4589	44	4	1	CG7748		43005	FBgn0011336	OstStt3	oligosaccharyl transferase	XP_001601373	gi|156551295|ref|XP_001601373.1|PREDICTED: similar to ENSANGP00000014815 [Nasonia vitripennis]		protein amino acid glycosylation;	oligosaccharyltransferase complex;	dolichyl-diphosphooligosaccharide-protein glycotransferase activity;	oligosaccharyl transferase 3	NP_524494	gi|17738187|ref|NP_524494.1|oligosaccharyl transferase 3 [Drosophila melanogaster]		protein amino acid glycosylation;	oligosaccharyltransferase complex;
AM10800	1.41077	Worker	0.0144367	0.195011	OGS	GB18234-PA		GB18234-RA [PREDICTED: Apis mellifera similar to F27C1.2a (LOC411403), mRNA], similar to fly gene FBgn0062411/Ctr1C	GB18234		LOC411403	Group3.10_18388_18457	29	21	5	CG15551		43668	FBgn0062411	Ctr1C	high-affinity copper uptake protein	XP_001606962	gi|156545563|ref|XP_001606962.1|PREDICTED: similar to high affinity copper transporter, putative [Nasonia vitripennis]	1.78e-28				copper transporter isoform a	NP_651837	gi|24651545|ref|NP_651837.1|copper transporter 1C, isoform A [Drosophila melanogaster]	3.32354e-06	cellular process;	cell part;	sugar transmembrane transporter activity;
AM10832	1.41129	Worker	0.0116864	0.478191	OGS	GB18267-PA		GB18267-RA [PREDICTED: Apis mellifera similar to CG12034-PA (LOC412170), mRNA], similar to fly gene FBgn0035421/CG12034	GB18267		LOC412170	GroupUn.4474_9305_9374	28	13	19	CG12034		38396	FBgn0035421	CG12034	sphingomyelin phosphodiesterase 2	XP_001602349	gi|156551960|ref|XP_001602349.1|PREDICTED: similar to neutral Sphingomyelinase, putative [Nasonia vitripennis]	4.55e-154				CG12034 [Drosophila melanogaster]	NP_647790	gi|21357231|ref|NP_647790.1|CG12034 [Drosophila melanogaster]	6.7286e-98	sphingomyelin metabolic process;		sphingomyelin phosphodiesterase activity;
AM04236	1.41198	Worker	0.0113928	0.253339	OGS	GB11616-PA		GB11616-RA [PREDICTED: Apis mellifera similar to CG5104-PB (LOC552268), mRNA], similar to fly gene FBgn0037009/CG5104	GB11616		LOC552268	GroupUn.4651_4858_4927	32	9	7	CG5104		40280	FBgn0037009	CG5104	vesicle transport protein sft2a	XP_975144	gi|91089741|ref|XP_975144.1|PREDICTED: similar to GA18661-PA [Tribolium castaneum]	2.73e-61	vesicle-mediated transport;			CG5104 [Drosophila melanogaster]	NP_649241	gi|24667600|ref|NP_649241.1|CG5104 [Drosophila melanogaster]	2.03926e-77
AM12794	1.41284	Queen	0.0181998	1.13643	OGS	gb13074-PA		GB13074-RA [PREDICTED: Apis mellifera similar to Tetraspanin 29Fa CG9494-PA, transcript variant 1 (LOC409067), mRNA], similar to fly gene FBgn0032074/Tsp29Fa	GB13074		Tspan10	GroupUn.130_30824_30893	27	4	15	CG9494		34211	FBgn0032074	Tsp29Fa	cd63 antigen-like	XP_001605056	gi|156547966|ref|XP_001605056.1|PREDICTED: similar to tetraspanin [Nasonia vitripennis]	1.04e-70				tetraspanin isoform b	NP_523515	gi|17648057|ref|NP_523515.1|tetraspanin 29Fa, isoform A [Drosophila melanogaster] >gi|281364661|ref|NP_001162915.1| tetraspanin 29Fa, isoform B [Drosophila melanogaster]	5.52586e-55
AM08315	1.41334	Queen	0.0211804	0.872235	OGS	GB15732-PA		GB15732-RA [PREDICTED: Apis mellifera similar to CG6686-PB, isoform B, transcript variant 1 (LOC409347), mRNA], similar to fly gene FBgn0032388/CG6686	GB15732		LOC409347	Group3.15_482210_482279	39	22	19	CG6686		34608	FBgn0032388	CG6686	hypoxia associated factor	XP_001606055	gi|156537297|ref|XP_001606055.1|PREDICTED: similar to hypoxia associated factor [Nasonia vitripennis]		nuclear mRNA splicing, via spliceosome;			isoform a	NP_609529	gi|24583762|ref|NP_609529.2|CG6686, isoform B [Drosophila melanogaster]	3.25355e-167	nuclear mRNA splicing, via spliceosome;
AM12083	1.41371	Queen	0.0269921	0.752922	OGS	GB19531-PA		GB19531-RA [PREDICTED: Apis mellifera similar to sec23 CG1250-PA, isoform A, transcript variant 1 (LOC408983), mRNA], similar to fly gene FBgn0037357/sec23	GB19531		LOC408983	Group9.25_459333_459402	1	20	1	CG1250		40694	FBgn0037357	sec23	protein transport protein sec23	XP_001608219	gi|156543372|ref|XP_001608219.1|PREDICTED: similar to ENSANGP00000012825 [Nasonia vitripennis]					isoform a	NP_730978	gi|24644349|ref|NP_730978.1|sec23, isoform A [Drosophila melanogaster] >gi|24644351|ref|NP_730979.1| sec23, isoform B [Drosophila melanogaster]		chitin-based larval cuticle pattern formation; intracellular protein transport; negative regulation of dendrite morphogenesis; Golgi organization; ER to Golgi vesicle-mediated transport;	COPII vesicle coat; Golgi stack; endoplasmic reticulum;	protein binding; zinc ion binding; GTPase activator activity;
AM06225	1.41405	Queen	0.0402206	1.10691	OGS	GB13626-PA		GB14660-RA [PREDICTED: Apis mellifera similar to CG6206-PA, isoform A (LOC552737), mRNA], similar to fly gene FBgn0027611/CG6206	GB14660			GroupUn.593_8532_8791	19	2	19	CG6206		34437	FBgn0027611	CG6206	lysosomal alpha-mannosidase (mannosidase alpha class 2b member 1)	XP_001603702	gi|156552022|ref|XP_001603702.1|PREDICTED: similar to lysosomal alpha-mannosidase (mannosidase alpha class 2b member 1) [Nasonia vitripennis]				hydrolase activity, hydrolyzing O-glycosyl compounds; binding;	isoform b		gi|24583443|ref|NP_723591.1|CG6206, isoform B [Drosophila melanogaster]
AM09923	1.41445	Queen	0.0320849	0.790011	OGS	GB17348-PA		GB17348-RA [PREDICTED: Apis mellifera similar to CG1967-PA (LOC409545), mRNA], similar to fly gene FBgn0030341/p24-1	GB17348		p24-1	GroupUn.229_35877_35946	44	13	3	CG1967		32140	FBgn0030341	p24-1	transmembrane emp24 domain-containing protein 7	XP_001599743	gi|156540700|ref|XP_001599743.1|PREDICTED: similar to membrane trafficking protein emp24/gp25/p24 family member [Nasonia vitripennis]	9.27e-87				isoform d	NP_572754	gi|18859819|ref|NP_572754.1|p24-related-1 [Drosophila melanogaster]	1.73957e-78	post-Golgi vesicle-mediated transport;	transport vesicle;	transporter activity;
AM03675	1.41468	Queen	0.0163628	0.684013	OGS	GB11051-PA		GB11051-RA, similar to fly gene FBgn0037773/CG5359	GB11051		LOC726437	Group16.18_561987_562056	1	7	3	CG7276	CG5359	41222	FBgn0037773	CG5359	tctex1 domain-containing protein 2	XP_001604310	gi|156551431|ref|XP_001604310.1|PREDICTED: hypothetical protein [Nasonia vitripennis]	9.99e-35				isoform a	NP_649966	gi|21356073|ref|NP_649966.1|CG5359, isoform A [Drosophila melanogaster] >gi|281361508|ref|NP_001163579.1| CG5359, isoform B [Drosophila melanogaster]	1.50112e-20
AM03902	1.41478	Queen	0.0115969	0.491028	OGS	GB11279-PA		GB11279-RA [PREDICTED: Apis mellifera similar to CG6181-PA, isoform A (LOC413099), mRNA], similar to fly gene FBgn0032340/CG6181	GB11279		Ge-1	Group1.60_28346_28415	39	18	11	CG6181		34541	FBgn0032340	CG6181	enhancer of mrna-decapping protein 4	XP_001600623	gi|156538168|ref|XP_001600623.1|PREDICTED: similar to Enhancer of mRNA decapping 4 [Nasonia vitripennis]			intracellular part;		ge- isoform a	NP_609486	gi|24583631|ref|NP_609486.2|Ge-1, isoform A [Drosophila melanogaster] >gi|24583633|ref|NP_723654.1| Ge-1, isoform B [Drosophila melanogaster]	7.75578e-111
AM03291	1.41522	Worker	0.0136665	1.14971	OGS	GB10664-PA		GB10664-RA, similar to fly gene FBgn0028516/CG3994	GB10664		LOC552208	Group10.37_250970_251039	16	9	17	CG3994	CG31860	326167	FBgn0028516	CG3994	cation efflux protein zinc transporter	XP_001607657	gi|156538633|ref|XP_001607657.1|PREDICTED: similar to cation efflux protein/ zinc transporter [Nasonia vitripennis]	7.32e-145	zinc ion transport; sequestering of zinc ion;	cytoplasmic membrane-bounded vesicle; late endosome; membrane;	zinc ion transmembrane transporter activity; signal transducer activity;	isoform b	NP_723732	gi|320545000|ref|NP_723732.2|CG31860, isoform B [Drosophila melanogaster]	5.10292e-113	response to zinc ion; transmembrane transport; cation transport;	membrane;	zinc ion transmembrane transporter activity;
AM07939	1.41585	Queen	0.00223669	0.4664	OGS	GB15351-PA		GB15351-RA [PREDICTED: Apis mellifera similar to lethal (2) k14710 CG8325-PA, transcript variant 1 (LOC551884), mRNA], similar to fly gene FBgn0021847/l(2)k14710	GB15351		LOC551884	Group12.26_366291_366360	15	9	19	CG8325		48387	FBgn0021847	l(2)k14710	tetratricopeptide repeat tpr	XP_001600878	gi|156542391|ref|XP_001600878.1|PREDICTED: similar to ENSANGP00000016273 [Nasonia vitripennis]					lethal k14710	NP_652063	gi|21356873|ref|NP_652063.1|lethal (2) k14710 [Drosophila melanogaster]
AM04320	1.41603	Queen	0.0118667	0.16019	OGS	GB11700-PA		GB11700-RA [PREDICTED: Apis mellifera similar to CG6751-PA (LOC413226), mRNA], similar to fly gene FBgn0033562/CG6751	GB11700		LOC413226	Group12.29_104681_104750	19	16	13	CG6751		36150	FBgn0033562	CG6751	periodic tryptophan protein 1 homolog	XP_001599699	gi|156541912|ref|XP_001599699.1|PREDICTED: similar to wd-repeat protein [Nasonia vitripennis]	3.35e-122				isoform b	NP_610623	gi|20129863|ref|NP_610623.1|CG6751 [Drosophila melanogaster]	1.35747e-111	cell development; cellular component assembly; regulation of cell cycle; anatomical structure morphogenesis; protein metabolic process; regulation of macromolecule metabolic process; RNA metabolic process; regulation of primary metabolic process; epidermal growth factor receptor signaling pathway; transcription; system development; nucleosome organization;	spliceosomal complex; intracellular non-membrane-bounded organelle; transcription factor complex;	protein binding;
AM04024	1.41673	Worker	0.0302393	1.12444	OGS	GB11403-PA		GB11403-RA [PREDICTED: Apis mellifera similar to CG6414-PA (LOC408395), mRNA], similar to fly gene FBgn0029690/CG6414	GB11403		LOC408395	Group12.30_793283_793352	45	13	5	CG6414		31352	FBgn0029690	CG6414	juvenile hormone esterase	XP_001599255	gi|156541966|ref|XP_001599255.1|PREDICTED: similar to juvenile hormone esterase [Nasonia vitripennis]					isoform a	NP_570089	gi|24639611|ref|NP_570089.1|CG6414 [Drosophila melanogaster]	1.60812e-141	hormone metabolic process; mating behavior; secondary metabolic process; reproductive process in a multicellular organism; cellular metabolic process;	cytoplasmic part;	carboxylesterase activity;
AM03021	1.41804	Worker	0.0148561	0.758806	OGS	GB10393-PA		GB10393-RA [PREDICTED: Apis mellifera similar to CG10189-PA (LOC727009), mRNA], similar to fly gene FBgn0032793/CG10189	GB10393		LOC727009	Group5.33_486197_486266	8	3	11	CG10189		35234	FBgn0032793	CG10189	cytoplasmic trna 2-thiolation protein 2	XP_001946547	gi|193650171|ref|XP_001946547.1|PREDICTED: cytoplasmic tRNA 2-thiolation protein 2 A-like [Acyrthosiphon pisum]	1.48e-14	tRNA processing;			CG10189 [Drosophila melanogaster]	NP_609975	gi|20129633|ref|NP_609975.1|CG10189 [Drosophila melanogaster]	2.2638e-09
AM01317	1.41831	Queen	0.00320994		UI_EST	BI505420		BB170023A10G11.5 Bee Brain Normalized/Subtracted Library, BB17 Apis mellifera cDNA clone BB170023A10G11 5', mRNA sequence				Group13.9_134676_134745	38	23	5
AM02914	1.41883	Queen	0.0255077	1.32594	OGS	GB10284-PA		GB10284-RA [PREDICTED: Apis mellifera similar to CG6463-PA (LOC413014), mRNA], similar to fly gene FBgn0047038/CG6463	GB10284		Ndufa5	Group5.33_350563_350632	6	15	9	CG6463		39214	FBgn0047038	CG6463	nadh dehydrogenase	XP_002012210	gi|195135579|ref|XP_002012210.1|GI16846 [Drosophila mojavensis]	2.89e-26	mitochondrial electron transport, NADH to ubiquinone;	mitochondrial respiratory chain complex I;	NADH dehydrogenase activity;	CG6463 [Drosophila melanogaster]	NP_648409	gi|24662306|ref|NP_648409.1|CG6463 [Drosophila melanogaster]	7.1126e-35	mitochondrial electron transport, NADH to ubiquinone;	mitochondrial respiratory chain complex I;	NADH dehydrogenase activity;
AM02679	1.41899	Worker	0.000905	1.40946	OGS	GB10051-PA		GB10051-RA [PREDICTED: Apis mellifera similar to wrapper CG10382-PA (LOC409235), mRNA], similar to fly gene FBgn0025878/wrapper	GB10051		LOC409235	Group2.37_54288_54357	5	12	7	CG10382		37555	FBgn0025878	wrapper	opioid-binding protein cell adhesion molecule	XP_001606997	gi|156548194|ref|XP_001606997.1|PREDICTED: similar to ENSANGP00000016612 [Nasonia vitripennis]	1.13e-75				isoform c	NP_477404	gi|17137624|ref|NP_477404.1|wrapper [Drosophila melanogaster]	4.43426e-54	nervous system development; cellular process;
AM12547	1.41929	Queen	0.0474104	0.515239	OGS	GB20000-PA		GB20000-RA [PREDICTED: Apis mellifera similar to N(4)-(beta-N-acetylglucosaminyl)-L-asparaginase precursor (Glycosylasparaginase) (Aspartylglucosaminidase) (N4-(N-acetyl-beta-glucosaminyl)-L-asparagine amidase) (AGA), transcript variant 1 (LOC411392), mRNA], similar to fly gene FBgn0033431/CG1827	GB20000		LOC411392	Group8.24_34559_34628	22	7	21	CG1827		35989	FBgn0033431	CG1827	n -(beta-n-acetylglucosaminyl)-l-asparaginase	NP_001155157	gi|239787108|ref|NP_001155157.1|aspartylglucosaminidase [Nasonia vitripennis]	1.05e-114				isoform c	NP_610504	gi|221330102|ref|NP_610504.3|CG1827, isoform C [Drosophila melanogaster]	3.9636e-107	autophagic cell death;
AM12773	1.42028	Queen	0.0435362		OGS	Tpx-2var2-PA		XM_393445.3 [PREDICTED: Apis mellifera similar to thioredoxin peroxidase 1 CG1633-PA, isoform A, transcript variant 1 (LOC409954), mRNA]				Group12.5_34973_35026	16	6	9	CG1633		53578	FBgn0040309	Jafrac1	prx- prx- prx-3	XP_001601016	gi|156542034|ref|XP_001601016.1|PREDICTED: similar to 2-Cys thioredoxin peroxidase [Nasonia vitripennis]	4.2e-96	hydrogen peroxide catabolic process; cell redox homeostasis; oxidation reduction; response to DNA damage stimulus;	cytosol;	thioredoxin peroxidase activity; glutathione peroxidase activity;	thioredoxin peroxidase isoform a		gi|17157991|ref|NP_477510.1|thioredoxin peroxidase 1, isoform A [Drosophila melanogaster] >gi|24641739|ref|NP_727689.1| thioredoxin peroxidase 1, isoform B [Drosophila melanogaster]	5.56698e-114	hydrogen peroxide catabolic process; induction of apoptosis; cell redox homeostasis; phagocytosis, engulfment; response to DNA damage stimulus;	cytosol; mitochondrion; extracellular region;	glutathione peroxidase activity; thioredoxin peroxidase activity;
AM08361	1.42043	Worker	0.0439382	1.22828	OGS	GB15779-PA		GB15779-RA [PREDICTED: Apis mellifera similar to Zwischenferment CG12529-PA, isoform A (LOC725325), mRNA], similar to fly gene FBgn0004057/Zw	GB15779		LOC725325	Group2.30_1160813_1160882	1	17	1	CG12529		32974	FBgn0004057	Zw	glucose-6-phosphate 1-dehydrogenase	XP_559252	gi|158289817|ref|XP_559252.3|AGAP010739-PA [Anopheles gambiae str. PEST]		oxidation reduction; pentose-phosphate shunt;		binding; glucose-6-phosphate dehydrogenase activity;	isoform a	NP_523411	gi|24643350|ref|NP_523411.1|zwischenferment, isoform A [Drosophila melanogaster]		oxidation reduction; pentose-phosphate shunt;		binding; glucose-6-phosphate dehydrogenase activity;
AM00345	1.42056	Worker	0.0242949	0.783376	OGS	AmelCPR4-PA		GB15203-RA [PREDICTED: Apis mellifera similar to CG15006-PA (LOC727204), mRNA], similar to fly gene FBgn0004777/Ccp84Ag	GB15203		CPR4	GroupUn.41_45688_45757	31	21	9	CG15006		38508	FBgn0004777	Ccp84Ag	cuticular protein rr-2 family member 10	NP_001166272	gi|289684247|ref|NP_001166272.1|cuticular protein RR-2 family member 10 [Nasonia vitripennis]	4.08e-28			structural constituent of cuticle;	cuticular protein 64aa		gi|21355923|ref|NP_647872.1|cuticular protein 64Aa [Drosophila melanogaster]	6.83635e-33	detection of light stimulus involved in magnetoreception; gravitaxis; negative regulation of transcription, DNA-dependent; locomotor rhythm; male meiosis chromosome segregation; UV-A, blue light phototransduction; response to blue light; protein import into nucleus, translocation; entrainment of circadian clock by photoperiod; response to magnetism; DNA repair;	protein kinase CK2 complex; nuclear envelope lumen; lipid particle;	blue light photoreceptor activity; protein binding; DNA photolyase activity; FAD binding; G-protein coupled photoreceptor activity; protein kinase regulator activity; structural constituent of pupal chitin-based cuticle; transcription repressor activity;
AM04327	1.42058	Worker	0.0417736	0.953247	OGS	GB11707-PA		GB11707-RA [PREDICTED: Apis mellifera similar to GRAM domain containing 3 (LOC412099), mRNA], similar to fly gene FBgn0031527/CG3304	GB11707		LOC412099	Group6.19_62833_62902	38	10	23	CG34394		33552	FBgn0085423	CG34394	gram domain-containing protein 1b-like	XP_002426220	gi|242010950|ref|XP_002426220.1|hypothetical protein Phum_PHUM242860 [Pediculus humanus corporis]	7.95e-45				isoform a	NP_001097069	gi|161076662|ref|NP_001097069.1|CG34394, isoform A [Drosophila melanogaster]	1.05538e-20
AM05591	1.42069	Queen	0.00889842	0.22278	OGS	GB12980-PA		GB12980-RA [PREDICTED: Apis mellifera similar to lethal (2) k14708 CG9006-PA (LOC725296), mRNA], similar to fly gene FBgn0021848/l(2)k14708	GB12980		Egm	Group4.9_304994_305057	21	2	9	CG9006		36242	FBgn0021848	l(2)k14708	acyl- dehydrogenase family member mitochondrial-like	XP_001603327	gi|156550941|ref|XP_001603327.1|PREDICTED: similar to oxidoreductase [Nasonia vitripennis]	8.28e-75				enigma [Drosophila melanogaster]	NP_610687	gi|24652780|ref|NP_610687.1|enigma [Drosophila melanogaster]	2.24323e-42	cellular process;
AM02076	1.42086	Worker	0.0281624		UI_EST	BI512825		BB160010A20H07.5 Bee Brain Normalized Library, BB16 Apis mellifera cDNA clone BB160010A20H07 5', mRNA sequence				GroupUn.2345_5347_5416	41	9	23
AM10826	1.42108	Queen	0.01451	0.503743	OGS	GB18261-PA		GB18261-RA [PREDICTED: Apis mellifera similar to Nucleosome remodeling factor - 38kD CG4634-PA (LOC409774), mRNA], similar to fly gene FBgn0016687/Nurf-38	GB18261			Group4.7_853026_853095	15	16	21	CG4634		37922	FBgn0016687	Nurf-38	inorganic pyrophosphatase	XP_001604166	gi|156550600|ref|XP_001604166.1|PREDICTED: similar to inorganic pyrophosphatase [Nasonia vitripennis]	1.49e-144				nucleosome remodeling factor - isoform b	NP_001137758	gi|221468704|ref|NP_001137758.1|nucleosome remodeling factor - 38kD, isoform B [Drosophila melanogaster]	1.85427e-144	nucleosome mobilization; phosphate metabolic process; ecdysone receptor-mediated signaling pathway; transcription;	cytoplasm; NURF complex;	magnesium ion binding; inorganic diphosphatase activity;
AM04830	1.42108	Worker	0.00696079	1.03684	OGS	GB12210-PA		GB12210-RA [PREDICTED: Apis mellifera hypothetical protein LOC726611 (LOC726611), mRNA], similar to fly gene FBgn0038492/CG4090	GB12210		LOC726611	Group10.39_262945_263014	7	12	9	CG4090		42080	FBgn0038492	CG4090	thap domain-containing protein 5-like	XP_001653491	gi|157120020|ref|XP_001653491.1|hypothetical protein AaeL_AAEL008860 [Aedes aegypti]	4.97e-21				CG10431 [Drosophila melanogaster]	NP_609924	gi|161076960|ref|NP_609924.2|CG10431 [Drosophila melanogaster]	1.20122e-05
AM10198	1.42148	Queen	0.00883901	0.238971	OGS	GB17624-PA		GB17624-RA [PREDICTED: Apis mellifera similar to CHORD CG6198-PA (LOC412067), mRNA], similar to fly gene FBgn0029503/CHORD	GB17624		CHORD	Group4.7_11940_12009	7	2	13	CG6198		42874	FBgn0029503	CHORD	cysteine and histidine-rich domain -containing 1	NP_001123267	gi|209969825|ref|NP_001123267.2|cysteine and histidine-rich domain (CHORD)-containing 1 [Nasonia vitripennis]	3.97e-132				CHORD [Drosophila melanogaster]	NP_651226	gi|21355187|ref|NP_651226.1|CHORD [Drosophila melanogaster]	1.05508e-117	chitin metabolic process;		chitin binding;
AM08452	1.42234	Worker	0.0157013	0.35957	OGS	GB15870-PA		GB15870-RA [PREDICTED: Apis mellifera similar to CG4449-PA (LOC725267), mRNA], similar to fly gene FBgn0039065/CG4449	GB15870		LOC725267	GroupUn.476_3542_3611	38	9	15	CG4449		42748	FBgn0039065	CG4449	isoform b	XP_002053733	gi|195390153|ref|XP_002053733.1|GJ23185 [Drosophila virilis]	4.59e-08				isoform b	NP_001163698	gi|281362355|ref|NP_001163698.1|CG4449, isoform B [Drosophila melanogaster]	9.98113e-10
AM07465	1.42234	Worker	0.0267463	1.02302	OGS	GB14871-PA		GB14871-RA [PREDICTED: Apis mellifera similar to CG10960-PB, isoform B (LOC413576), mRNA], similar to fly gene FBgn0036316/CG10960	GB14871		LOC413576	Group1.65_76020_76089	34	23	23	CG10960		39458	FBgn0036316	CG10960	sugar transporter	NP_001164380	gi|283135102|ref|NP_001164380.1|sugar transporter-like protein [Nasonia vitripennis]	4.3e-133	transport;			isoform b	NP_729842	gi|24663515|ref|NP_729842.1|CG10960, isoform A [Drosophila melanogaster] >gi|24663519|ref|NP_729843.1| CG10960, isoform C [Drosophila melanogaster]	8.3988e-94	cellular process; transport;	cell part;	monosaccharide transmembrane transporter activity;
AM10524	1.42246	Queen	0.0155721	0.386107	OGS	GB17951-PA		GB17951-RA [PREDICTED: Apis mellifera similar to CG1218-PA (LOC726504), mRNA], similar to fly gene FBgn0037377/CG1218	GB17951		LOC726504	GroupUn.52_14501_14570	20	18	21	CG1218		40718	FBgn0037377	CG1218	low quality protein: upf0609 protein c4orf27-like	XP_001606296	gi|156552213|ref|XP_001606296.1|PREDICTED: hypothetical protein [Nasonia vitripennis]	3.14e-82				CG1218 [Drosophila melanogaster]	NP_649589	gi|21357321|ref|NP_649589.1|CG1218 [Drosophila melanogaster]	7.31823e-67		lipid particle;
[truncated: 496 more rows]

## Sheet: 12 hrs
Microarray information																Drosophila orthologs					Blast 2 GO Ref seq database							Blast 2 Go Drosophila database
[truncated: 176 more rows]

## Sheet: 17 hrs
Microarray information																Drosophila orthologs					Blast 2 GO Ref seq database							Blast 2 Go Drosophila database
[truncated: 44 more rows]

## Sheet: 36 hrs
Microarray information																Drosophila orthologs					Blast 2 GO Ref seq database							Blast 2 Go Drosophila database
[truncated: 311 more rows]

[truncated: 4 more sheets: 60 hrs, 84 hrs, 108 hrs, 132 hrs]
